# Supplementary material for: Tear proteomic profile in three distinct ocular surface diseases: keratoconus, pterygium, and dry eye related to graft-versus-host disease
Source: Clin Proteomics. 2020 Dec 7;17:42. doi: 10.1186/s12014-020-09307-5 (PMC7720622; doi:10.1186/s12014-020-09307-5)
Supplement: Supplementary file 1 — Additional file 1: Table S1. Proteins identified in keratoconus and control group tears. Gene names, protein names and ID, and Student´s t-test results comparing all proteins identified in keratoconus and control group. [file 12014_2020_9307_MOESM1_ESM.xlsx]

## Sheet: Sheet1
Gene names	Protein IDs	Majority protein IDs	Protein names	average (control)	average (keratoconus)	STD (control)	STD (keratoconus)	Student's t-test p-value
	A0A0J9YXX1;A0A0C4DH38	A0A0J9YXX1;A0A0C4DH38		18.1952	23.1986	8.92072	0.532105	0.0030023
C4orf40	Q6MZM9	Q6MZM9	Uncharacterized protein C4orf40	22.333	25.4338	0.873412	1.50276	0.00309887
IGHM	A0A1B0GUU9;P01871-2;P01871;A0A087WYJ9;P04220	A0A1B0GUU9;P01871-2;P01871;A0A087WYJ9;P04220	Ig mu chain C region;Ig mu heavy chain disease protein	26.0459	27.7793	0.444536	0.963997	0.00448798
HIST1H2BA;HIST1H2BK;HIST1H2BJ;HIST1H2BO;HIST1H2BB;H2BFS;HIST1H2BD;HIST1H2BC;HIST2H2BE;HIST2H2BF;HIST3H2BB;HIST1H2BH;HIST1H2BN;HIST1H2BM;HIST1H2BL	U3KQK0;Q5QNW6-2;Q96A08;O60814;P06899;P23527;P33778;P57053;P58876;P62807;Q16778;Q5QNW6;Q8N257;Q93079;Q99877;Q99879;Q99880	U3KQK0;Q5QNW6-2;Q96A08;O60814;P06899;P23527;P33778;P57053;P58876;P62807;Q16778;Q5QNW6;Q8N257;Q93079;Q99877;Q99879;Q99880	Histone H2B type 1-A;Histone H2B type 1-K;Histone H2B type 1-J;Histone H2B type 1-O;Histone H2B type 1-B;Histone H2B type F-S;Histone H2B type 1-D;Histone H2B type 1-C/E/F/G/I;Histone H2B type 2-E;Histone H2B type 2-F;Histone H2B type 3-B;Histone H2B type 1-H;Histone H2B type 1-N;Histone H2B type 1-M;Histone H2B type 1-L	14.0524	17.1624	10.8909	11.4493	0.00467665
	CON__P13646-1;K7EQH6;K7EMJ2	CON__P13646-1		25.4513	27.3928	1.08976	0.966207	0.0205819
	A0A0J9YY99;P01764;P01768;P0DP03	A0A0J9YY99;P01764;P01768;P0DP03	Ig heavy chain V-III region VH26;Ig heavy chain V-III region CAM	24.4589	25.5497	0.568014	0.812821	0.0357645
DEFA1;DEFA3	P59665;P59666	P59665;P59666	Neutrophil defensin 1;HP 1-56;Neutrophil defensin 2;Neutrophil defensin 3;HP 3-56;Neutrophil defensin 2	20.9724	27.8697	10.3534	1.73444	0.0369077
	P01593;P01594	P01593;P01594	Ig kappa chain V-I region AG;Ig kappa chain V-I region AU	10.4704	11.1052	11.475	12.8232	0.053198
ANXA3	P12429;D6RA82;D6RFG5;D6RCA8;D6RAZ8	P12429;D6RA82;D6RFG5;D6RCA8;D6RAZ8	Annexin A3;Annexin	11.5462	20.9478	12.6546	1.4277	0.0627553
EZR	E7EQR4;P15311;P35241-5;P35241;P26038;P35241-4	E7EQR4;P15311	Ezrin	7.76534	21.9396	12.0311	0.68644	0.0652328
PKM2	P14618;P14618-2;H3BTN5;H3BQ34;H3BTJ2;H3BUW1;P14618-3;B4DNK4;H3BT25;H3BR70;H3BU13;H3BQZ3;H3BN34;P30613;P30613-2	P14618;P14618-2;H3BTN5;H3BQ34;H3BTJ2;H3BUW1;P14618-3;B4DNK4;H3BT25	Pyruvate kinase isozymes M1/M2;Pyruvate kinase	17.3073	24.495	13.4302	0.800774	0.0665676
S100A8	P05109	P05109	Protein S100-A8	11.2543	11.6022	12.3303	13.3971	0.0749451
	A0A075B6K4;P01717;A0A075B6K0	A0A075B6K4;P01717;A0A075B6K0	Ig lambda chain V-IV region Hil	19.1232	24.0983	9.37566	1.16909	0.0765484
H2AFX;HIST1H2AA;HIST1H2AB;HIST1H2AG;HIST1H2AD;HIST2H2AA3;HIST3H2A;HIST1H2AC;HIST2H2AB;HIST2H2AC;H2AFJ;HIST1H2AH;HIST1H2AJ;H2AFZ;H2AFV	A0A0U1RRH7;A0A0U1RR32;P16104;Q96QV6;P04908;P0C0S8;P20671;Q6FI13;Q7L7L0;Q93077;Q8IUE6;Q16777;Q9BTM1;Q96KK5;Q99878;Q9BTM1-2;P0C0S5;Q71UI9;C9J0D1;Q71UI9-2;H0YFX9;Q71UI9-5	A0A0U1RRH7;A0A0U1RR32;P16104;Q96QV6;P04908;P0C0S8;P20671;Q6FI13;Q7L7L0;Q93077;Q8IUE6;Q16777;Q9BTM1;Q96KK5;Q99878;Q9BTM1-2;P0C0S5;Q71UI9;C9J0D1;Q71UI9-2;H0YFX9;Q71UI9-5	Histone H2A.x;Histone H2A type 1-A;Histone H2A type 1-B/E;Histone H2A type 1;Histone H2A type 1-D;Histone H2A type 2-A;Histone H2A type 3;Histone H2A type 1-C;Histone H2A type 2-B;Histone H2A type 2-C;Histone H2A.J;Histone H2A type 1-H;Histone H2A type 1-J;Histone H2A.Z;Histone H2A.V;Histone H2A	10.8223	22.7217	11.8601	0.696939	0.0782246
AHSG	C9JV77;P02765	C9JV77;P02765	Alpha-2-HS-glycoprotein;Alpha-2-HS-glycoprotein chain A;Alpha-2-HS-glycoprotein chain B	15.2128	16.5507	11.7887	11.0403	0.0805091
LYPD2	Q6UXB3	Q6UXB3	Ly6/PLAUR domain-containing protein 2	23.2521	22.2697	0.488321	1.20293	0.104648
UPK3BL;POLR2J3	E5RIL1;E7EWC6;B0FP48	E5RIL1;E7EWC6;B0FP48	Uroplakin-3b-like protein	15.019	11.8055	11.6378	13.6434	0.10521
CTSB	P07858;E9PQM1;E9PSG5;E9PLY3;E9PHZ5;E9PNL5;E9PKQ7;E9PCB3;E9PJ67;E9PR54;R4GMQ5;E9PS78	P07858	Cathepsin B;Cathepsin B light chain;Cathepsin B heavy chain	25.8831	26.4422	0.493031	0.532753	0.126734
	P80748;A0A075B6K5	P80748;A0A075B6K5	Ig lambda chain V-III region LOI	19.6062	24.1297	9.61205	0.639206	0.128543
	A0A0G2JMB2	A0A0G2JMB2		27.2603	21.3438	0.871748	14.264	0.128685
	A0A0B4J2B5;S4R460	A0A0B4J2B5;S4R460		25.2503	25.823	0.28451	0.795354	0.136756
KRT6C;KRT6A	CON__P48668;P48668;CON__P02538;P02538;CON__P04259;CON__Q8VED5;Q8IWY7;CON__H-INV:HIT000292931	CON__P48668;P48668;CON__P02538;P02538;CON__P04259	Keratin, type II cytoskeletal 6C;Keratin, type II cytoskeletal 6A	25.3003	26.313	0.61989	1.33786	0.1389
ORM1	P02763	P02763	Alpha-1-acid glycoprotein 1	21.4815	24.2731	10.5975	1.30389	0.142367
PIGR	P01833	P01833	Polymeric immunoglobulin receptor;Secretory component	30.6587	31.7325	1.20874	0.68899	0.149939
GSTP1	P09211;A8MX94;A0A087X2E9;A0A087X243	P09211;A8MX94	Glutathione S-transferase P	13.4766	24.7433	14.8457	0.960728	0.156009
	A0A0B4J2H0;A0A0C4DH29;P01742;P01743;P0DP01	A0A0B4J2H0;A0A0C4DH29;P01742;P01743;P0DP01	Ig heavy chain V-I region EU;Ig heavy chain V-I region HG3	19.0746	23.4775	9.35208	0.745405	0.175424
CASP14	P31944	P31944	Caspase-14;Caspase-14 subunit p19;Caspase-14 subunit p10	11.1357	15.8458	12.2023	10.6028	0.176615
	A0A0J9YVT0;P01772;P0DP02;A0A0C4DH42;P01767	A0A0J9YVT0;P01772;P0DP02;A0A0C4DH42;P01767	Ig heavy chain V-III region KOL;Ig heavy chain V-III region BUT	20.9253	26.0866	10.2737	1.20283	0.178787
	P01619	P01619	Ig kappa chain V-III region B6	24.6495	25.2154	0.677881	0.493697	0.192034
CST4	P01036	P01036	Cystatin-S	28.821	30.613	2.31665	1.18912	0.196629
APOA1	P02647;F8W696;CON__P15497	P02647;F8W696	Apolipoprotein A-I;Truncated apolipoprotein A-I	18.3307	25.7221	14.2229	2.20975	0.198419
ABCA3	Q99758;H0Y3H2	Q99758;H0Y3H2	ATP-binding cassette sub-family A member 3	10.9584	11.4802	12.0163	13.257	0.203392
KRT4	CON__P19013;P19013;F8VZR6;F8VX05	CON__P19013;P19013	Keratin, type II cytoskeletal 4	25.4507	26.55	1.22435	1.29963	0.211189
IGKV A18	A0A087WW87;P01614;A0A075B6P5;P01615;A0A087X0Q4;A0A075B6S2;A0A075B6S6;A0A0A0MRZ7;A2NJV5;P06310	A0A087WW87;P01614;A0A075B6P5;P01615;A0A087X0Q4;A0A075B6S2;A0A075B6S6;A0A0A0MRZ7;A2NJV5;P06310	Ig kappa chain V-II region Cum;Ig kappa chain V-II region FR;Ig kappa chain V-II region RPMI 6410	20.9682	25.6883	10.2822	0.668248	0.218813
SERPINA3	P01011;G3V3A0;G3V595;P01011-2;A0A087WY93	P01011;G3V3A0	Alpha-1-antichymotrypsin;Alpha-1-antichymotrypsin His-Pro-less	21.0037	24.2409	10.3108	1.386	0.219553
	A0A0B4J1V0;A0A0B4J1V6;A0A0G2JN55	A0A0B4J1V0		23.1487	24.2905	1.06992	1.75491	0.231993
AKR1C1;AKR1C2	Q04828;P52895;B4DK69;S4R3P0;A0A0A0MSS8;P42330;S4R3Z2;H0Y804;A6NHU4;S4R3D5;P52895-2	Q04828;P52895;B4DK69;S4R3P0	Aldo-keto reductase family 1 member C1;Aldo-keto reductase family 1 member C2	12.0377	16.7148	13.2628	11.1438	0.240276
SMR3B	P02814	P02814	Submaxillary gland androgen-regulated protein 3B;Peptide P-A;Peptide D1A	21.0054	17.4932	10.5173	11.6872	0.256511
APOD	C9JF17;P05090;C9JX71;F8WBT9	C9JF17;P05090;C9JX71	Apolipoprotein D	22.073	28.0424	10.877	2.44399	0.257932
TMSB4X	P62328	P62328	Thymosin beta-4;Hematopoietic system regulatory peptide	19.2181	21.8868	9.5285	1.07399	0.258809
SERPINA1	A0A024R6I7;P01009;A0A0G2JRN3;P01009-2;P01009-3;G3V544;A0A0B4J278;G3V387;G3V5R8	A0A024R6I7;P01009;A0A0G2JRN3;P01009-2;P01009-3	Alpha-1-antitrypsin;Short peptide from AAT	21.6317	24.6259	10.6263	2.25783	0.259833
MSLN	Q13421-2;Q13421-3;Q13421-4;Q13421;H3BR90;H3BUX1;H3BMA1;H3BV92	Q13421-2;Q13421-3;Q13421-4;Q13421;H3BR90	Mesothelin;Megakaryocyte-potentiating factor;Mesothelin, cleaved form	25.8785	27.29	1.85525	1.81441	0.268752
KRT5	CON__P13647;P13647;H0YI76;H0YIN9;F8W0C6;F8VV57;F8VU69	CON__P13647;P13647	Keratin, type II cytoskeletal 5	26.4874	27.5274	1.65888	0.596322	0.270596
CCDC102B	Q68D86;Q68D86-2;A0A0C4DH19	Q68D86;Q68D86-2;A0A0C4DH19	Coiled-coil domain-containing protein 102B	24.1455	30.4988	11.9475	1.93752	0.271553
	A0A0J9YX35	A0A0J9YX35		10.7876	16.4613	11.8184	10.9799	0.272511
MPO	P05164-3;P05164;P05164-2;J3QSF7	P05164-3;P05164;P05164-2;J3QSF7	Myeloperoxidase;Myeloperoxidase;89 kDa myeloperoxidase;84 kDa myeloperoxidase;Myeloperoxidase light chain;Myeloperoxidase heavy chain	7.20371	22.4643	11.1656	0.768302	0.272685
IGJ	P01591;D6RD17;D6RHJ6;C9JA05	P01591;D6RD17;D6RHJ6	Immunoglobulin J chain	29.6535	30.3141	0.762057	1.02443	0.27318
TPI1	P60174;P60174-1;P60174-4;U3KPZ0;U3KQF3;U3KPS5	P60174;P60174-1;P60174-4	Triosephosphate isomerase	21.6765	25.0486	10.6777	1.15882	0.274155
SCGB1D1	O95968	O95968	Secretoglobin family 1D member 1	27.318	29.5817	2.96365	3.14557	0.28095
AZGP1	P25311;C9JEV0;H7BZJ8	P25311;C9JEV0	Zinc-alpha-2-glycoprotein	32.2077	32.8201	1.04779	0.350856	0.299825
SFN	P31947;P31947-2	P31947;P31947-2	14-3-3 protein sigma	19.6868	17.025	9.71069	11.3657	0.300097
APOA4	P06727	P06727	Apolipoprotein A-IV	11.4639	16.6661	12.5673	11.1254	0.301258
IGHA2	P01877	P01877	Ig alpha-2 chain C region	31.2466	32.0452	0.677655	1.61456	0.303271
PRDX6	P30041	P30041	Peroxiredoxin-6	11.3726	10.8766	12.4765	12.5594	0.303912
ENO1	P06733;P06733-2;K7EM90;P09104;P13929;P13929-2;P09104-2;P13929-3;F5H0C8;E5RGZ4;K7EKN2;K7EPM1;E5RG95;E5RI09;F5H1C3	P06733;P06733-2	Alpha-enolase	20.7346	23.804	10.2871	0.763495	0.308284
LACRT	Q9GZZ8;F8W0V3;H0YI00	Q9GZZ8;F8W0V3	Extracellular glycoprotein lacritin	30.6661	32.3872	2.92824	1.45916	0.313947
PGK1	P00558;P00558-2;P07205	P00558;P00558-2	Phosphoglycerate kinase 1	19.3268	22.0323	9.6266	1.10941	0.326669
IGKC	P01834	P01834	Ig kappa chain C region	30.2345	31.4797	2.2444	0.986979	0.333534
SLPI	P03973	P03973	Antileukoproteinase	23.0136	28.0104	11.2898	0.457074	0.347059
FLG	CON__P20930;P20930	CON__P20930;P20930	Filaggrin	9.49062	10.2781	10.4512	11.8905	0.349458
CFH	P08603;A0A0D9SG88;P08603-2;Q5TFM2	P08603	Complement factor H	14.7714	11.5019	11.4481	13.3177	0.361944
CFB	B4E1Z4;E7ETN3;P00751;P00751-2;A0A0G2JH38;H7C5H1	B4E1Z4;E7ETN3;P00751;P00751-2;A0A0G2JH38	Complement factor B;Complement factor B Ba fragment;Complement factor B Bb fragment	15.442	16.9577	11.9821	11.3074	0.36503
ALDH3A1	P30838;E9PNN6;A8MYB8;I3L3I9;C9JMC5;C9JKT2;P51648-2;P51648;P43353;P43353-2;J3QRD1;P48448;I3L1M4;E9PJV0;J3QS00;I3L1H6;I3L4E5	P30838;E9PNN6;A8MYB8;I3L3I9;C9JMC5;C9JKT2	Aldehyde dehydrogenase, dimeric NADP-preferring	11.0915	15.3348	12.2951	10.2277	0.372714
PGAM1;PGAM4;PGAM2	P18669;Q8N0Y7;P15259	P18669;Q8N0Y7;P15259	Phosphoglycerate mutase 1;Probable phosphoglycerate mutase 4;Phosphoglycerate mutase 2	11.1445	10.9197	12.2137	12.609	0.374322
	CON__P00761	CON__P00761		32.694	31.4845	1.99828	1.99376	0.375488
ANXA2;ANXA2P2	P07355-2;P07355;H0YN42;H0YMU9;H0YMD0;A6NMY6;H0YM50;H0YKS4;H0YMM1;H0YMW4;H0YKX9;H0YMT9;H0YLV6;H0YKZ7;H0YKL9;H0YNP5;H0YL33;H0YN28;H0YKV8;H0YMD9;H0YNA0;H0YKN4;H0YNB8;H0YN52;H0YLE2	P07355-2;P07355;H0YN42;H0YMU9;H0YMD0;A6NMY6;H0YM50;H0YKS4;H0YMM1;H0YMW4;H0YKX9;H0YMT9;H0YLV6;H0YKZ7;H0YKL9	Annexin A2;Annexin;Putative annexin A2-like protein	20.0797	23.5179	9.87089	0.917211	0.377924
DMBT1	Q9UGM3-6;Q9UGM3-7;Q9UGM3;Q9UGM3-3;Q9UGM3-5;Q9UGM3-2;Q9UGM3-8;Q9UGM3-4;Q9UGM3-9	Q9UGM3-6;Q9UGM3-7;Q9UGM3;Q9UGM3-3;Q9UGM3-5;Q9UGM3-2;Q9UGM3-8;Q9UGM3-4;Q9UGM3-9	Deleted in malignant brain tumors 1 protein	29.4789	28.3465	2.10916	1.46022	0.380943
ANXA5	P08758;E9PHT9;D6RBE9;D6RCN3	P08758;E9PHT9;D6RBE9;D6RCN3	Annexin A5;Annexin	16.8326	9.31458	8.48246	10.7589	0.390952
	A0A075B7B8	A0A075B7B8		19.5296	23.8533	9.58121	0.806568	0.392055
SERPINC1	P01008;Q8TCE1	P01008;Q8TCE1	Antithrombin-III	25.2823	23.7388	3.43529	1.04687	0.416448
PSCA	O43653	O43653	Prostate stem cell antigen	12.3576	23.8655	13.5409	1.63028	0.431958
GC	D6RF35;P02774-3;P02774;P02774-2;D6RBJ7;D6RF20	D6RF35;P02774-3;P02774;P02774-2	Vitamin D-binding protein	16.8721	24.5759	13.0756	1.6637	0.434112
SCGB2A1	O75556	O75556	Mammaglobin-B	28.2061	30.1557	3.84425	3.38941	0.4356
APOH	P02749;J3QLI0;J3QRN2;J3KS17	P02749;J3QLI0;J3QRN2	Beta-2-glycoprotein 1	15.245	16.8583	11.8108	11.2626	0.438552
A1BG	P04217;P04217-2;M0R009	P04217;P04217-2;M0R009	Alpha-1B-glycoprotein	15.5517	17.6529	12.0501	11.7696	0.439187
	A0A075B6J9	A0A075B6J9		14.3611	11.1895	11.1604	12.9373	0.450293
	A0A0B4J1Y9	A0A0B4J1Y9		10.1634	10.3711	11.14	11.977	0.450525
CST3	P01034	P01034	Cystatin-C	20.27	24.7686	9.97155	0.581348	0.463928
A2M	P01023;P20742;CON__ENSEMBL:ENSBTAP00000024146;P20742-2;F8W7L3	P01023	Alpha-2-macroglobulin	25.4153	19.632	1.60578	13.1074	0.477956
GANAB	Q14697-2;Q14697;E9PKU7;F5H6X6	Q14697-2;Q14697;E9PKU7;F5H6X6	Neutral alpha-glucosidase AB	19.2815	17.0327	9.47995	11.361	0.479463
ZG16B	Q96DA0;A0A0C4DGN4;I3L3X0;I3L1H9	Q96DA0;A0A0C4DGN4	Zymogen granule protein 16 homolog B	24.8977	25.9759	2.16893	2.45546	0.484834
IGLL5;IGLC1	A0A0B4J231;B9A064;P0CG04	A0A0B4J231;B9A064;P0CG04	Immunoglobulin lambda-like polypeptide 5;Ig lambda-1 chain C regions	20.5107	25.1436	10.0743	1.36246	0.488399
HNRNPM	A0A087X0X3;P52272;P52272-2;M0QZM1	A0A087X0X3;P52272;P52272-2;M0QZM1	Heterogeneous nuclear ribonucleoprotein M	13.823	10.5545	10.7192	12.1872	0.488406
LYZ	P61626;A0A0B4J259;F8VV32	P61626;A0A0B4J259;F8VV32	Lysozyme C	33.9208	33.5079	1.01132	0.604953	0.48857
SERPINB1	P30740;P30740-2	P30740;P30740-2	Leukocyte elastase inhibitor	15.3472	16.637	11.9747	11.118	0.512631
IGHA1	P01876	P01876	Ig alpha-1 chain C region	31.8634	32.3536	1.32267	0.609139	0.513273
MYL6;MYL6B	B7Z6Z4;P14649;F8W1I5;G3V1V0;G8JLA2;J3KND3;P60660;P60660-2;F8W1R7;F8VPF3	B7Z6Z4;P14649;F8W1I5;G3V1V0;G8JLA2;J3KND3;P60660;P60660-2;F8W1R7;F8VPF3	Myosin light chain 6B;Myosin light polypeptide 6	7.01272	16.2936	10.8801	10.8834	0.513573
YWHAZ	E7EX29;P63104;E7ESK7;E7EVZ2;E9PD24;E5RIR4;E5RGE1;B0AZS6;P63104-2	E7EX29;P63104;E7ESK7;E7EVZ2;E9PD24;E5RIR4;E5RGE1	14-3-3 protein zeta/delta	20.1783	23.7002	9.96159	0.608606	0.51372
MIF	P14174	P14174	Macrophage migration inhibitory factor	11.6414	16.6102	12.8692	11.0812	0.518363
CD9	G8JLH6;P21926;A6NNI4	G8JLH6;P21926;A6NNI4	CD9 antigen	17.8273	10.7824	8.73865	12.4506	0.52568
CAPN1	P07384;E9PRM1;E9PQB3;E9PSA6;E9PJA6;E9PMC6;E9PLC9;E9PJJ3;E9PLX0;E9PIA9	P07384;E9PRM1;E9PQB3;E9PSA6;E9PJA6;E9PMC6;E9PLC9;E9PJJ3;E9PLX0;E9PIA9	Calpain-1 catalytic subunit	10.5252	15.2973	11.572	10.2057	0.526009
WFDC2	Q14508;Q14508-3;Q14508-2	Q14508;Q14508-3;Q14508-2	WAP four-disulfide core domain protein 2	24.6114	23.8955	1.48349	1.98325	0.529667
	A0A0G2JIW1;P0DMV8;P0DMV9;P0DMV8-2;P34931;Q53FA3;V9GZ37	A0A0G2JIW1;P0DMV8;P0DMV9;P0DMV8-2		16.2813	17.7289	12.6909	11.8409	0.530406
	P01782;P0DP04	P01782;P0DP04	Ig heavy chain V-III region DOB	10.8196	22.2146	11.872	1.16625	0.535671
IGHG3	P01860	P01860	Ig gamma-3 chain C region	21.4571	25.1863	10.5742	1.33685	0.541386
LRG1	P02750	P02750	Leucine-rich alpha-2-glycoprotein	10.9058	16.5129	11.9504	11.0105	0.541895
	P01780;A0A0B4J1V1;P01762;P01763;A0A0B4J1X8;A0A0C4DH32;A0A075B7F0;P01766	P01780;A0A0B4J1V1;P01762;P01763	Ig heavy chain V-III region JON;Ig heavy chain V-III region TRO;Ig heavy chain V-III region WEA	19.1058	17.5053	9.39425	11.6924	0.549161
TCN1	P20061	P20061	Transcobalamin-1	20.4571	23.9097	10.0836	1.82159	0.550685
EEF1A1;EEF1A1P5;EEF1A2	P68104;Q5VTE0;Q05639;A0A087WVQ9;P68104-2;A0A087WV01	P68104;Q5VTE0;Q05639;A0A087WVQ9;P68104-2	Elongation factor 1-alpha 1;Putative elongation factor 1-alpha-like 3;Elongation factor 1-alpha 2	19.563	23.8216	9.62402	0.578176	0.555425
S100A4	P26447	P26447	Protein S100-A4	15.9662	23.3529	12.4484	0.750662	0.568764
PFN1	P07737;I3L3D5;CON__P02584;K7EJ44	P07737;I3L3D5;CON__P02584;K7EJ44	Profilin-1	11.5317	22.8323	12.6388	0.378486	0.571991
PLA2G2A	P14555	P14555	Phospholipase A2, membrane associated	19.6791	24.2924	9.7597	1.78407	0.57891
PEBP4	Q96S96	Q96S96	Phosphatidylethanolamine-binding protein 4	14.7903	10.9923	11.4602	12.6952	0.583584
GRN	P28799;K7EKL3;P28799-2;K7EMR1;P28799-3;K7EQ05;K7EPL0;K7EQI0	P28799;K7EKL3;P28799-2;K7EMR1	Granulins;Acrogranin;Paragranulin;Granulin-1;Granulin-2;Granulin-3;Granulin-4;Granulin-5;Granulin-6;Granulin-7	22.0982	22.4979	1.08457	1.09351	0.584852
USP28	H0YFT9	H0YFT9		17.4157	16.098	8.56492	10.8624	0.592731
LCN1	P31025;Q5VSP4	P31025	Lipocalin-1	34.6898	34.9593	0.930383	0.357682	0.601201
TAGLN2;TAGLN3	P37802-2;P37802;Q9UI15;X6RJP6;C9J5W6	P37802-2;P37802;Q9UI15;X6RJP6;C9J5W6	Transgelin-2;Transgelin-3	10.8144	15.8081	11.8837	10.5593	0.602181
S100A7;S100A7A	P31151;Q86SG5	P31151;Q86SG5	Protein S100-A7;Protein S100-A7A	13.992	15.9526	10.8555	10.6404	0.603502
PRDX1;PRDX4	Q06830;A0A0A0MSI0;A0A0A0MRQ5;Q13162;H7C3T4;P32119	Q06830;A0A0A0MSI0;A0A0A0MRQ5;Q13162;H7C3T4	Peroxiredoxin-1;Peroxiredoxin-4	15.6342	22.8394	12.1992	1.28612	0.612786
FGA	P02671;P02671-2;A0A087WUA0	P02671;P02671-2	Fibrinogen alpha chain;Fibrinopeptide A;Fibrinogen alpha chain	16.972	24.7851	13.2312	1.70195	0.619728
CD14	P08571;D6RFL4	P08571;D6RFL4	Monocyte differentiation antigen CD14;Monocyte differentiation antigen CD14, urinary form;Monocyte differentiation antigen CD14, membrane-bound form	10.7114	16.2931	11.7472	10.8674	0.623007
LDHA	P00338-3;P00338;P00338-4;P00338-2;P00338-5;P07195;P07864;Q6ZMR3;F5H245;G3XAP5;A0A087WUM2;A8MW50;F5H155;F5H5G7;F5GXY2;F5GYU2;F5GXH2;F5H6W8;F5H5J4;F5GZQ4;F5GXU1;F5GWW2;F5GXC7;F5H8H6	P00338-3;P00338;P00338-4;P00338-2;P00338-5	L-lactate dehydrogenase A chain	15.2664	22.4631	11.8776	0.928412	0.628172
IGLC6	P0DOY2;P0DOY3;P0CF74;A0M8Q6	P0DOY2;P0DOY3;P0CF74	Ig lambda-6 chain C region	30.8903	31.2429	0.614501	1.59682	0.630267
	A0A0C4DH43;A0A0J9YVU5	A0A0C4DH43;A0A0J9YVU5		11.411	11.6825	12.5197	13.5075	0.637361
VTN	P04004;CON__Q3ZBS7	P04004	Vitronectin;Vitronectin V65 subunit;Vitronectin V10 subunit;Somatomedin-B	14.855	10.5716	11.7462	12.218	0.648782
ANXA1	P04083;Q5T3N1;Q5T3N0	P04083;Q5T3N1	Annexin A1;Annexin	24.0862	24.579	1.81437	1.26664	0.652192
PPIA	P62937;C9J5S7;F8WE65;P62937-2;A0A075B759;A0A075B767;A0A0B4J2A2;A0A0H2UH34;F5H284;P0DN26;Q9Y536;E5RIZ5	P62937;C9J5S7;F8WE65;P62937-2	Peptidyl-prolyl cis-trans isomerase A;Peptidyl-prolyl cis-trans isomerase	15.7038	23.2244	12.2086	0.430909	0.655388
	P01624;A0A0C4DH55;A0A075B6H7;A0A0C4DH90;A0A087WSY6	P01624;A0A0C4DH55;A0A075B6H7;A0A0C4DH90;A0A087WSY6	Ig kappa chain V-III region POM	20.6709	25.091	10.1409	1.22349	0.657558
NUCB2;Nucb2	A0A087WSV8;V9HW75;E9PKG6;P80303;P80303-2;Q2L696;H0YEG8;E9PLE9;E9PLR0;H0YD18;E9PM22;E9PJP3	A0A087WSV8;V9HW75;E9PKG6;P80303;P80303-2;Q2L696	Nucleobindin-2	24.4787	24.7472	1.01965	0.768128	0.667626
HPX	P02790;Q9BS19	P02790	Hemopexin	26.0625	25.4221	1.82523	2.8203	0.670975
ORM2	P19652	P19652	Alpha-1-acid glycoprotein 2	14.6937	11.2482	11.3912	13.0472	0.68172
SDF4	Q9BRK5;Q9BRK5-6;G3V1E2;Q9BRK5-3;H0Y3T6;Q9BRK5-4	Q9BRK5;Q9BRK5-6;G3V1E2;Q9BRK5-3;H0Y3T6;Q9BRK5-4	45 kDa calcium-binding protein	10.3385	10.0852	11.3598	11.6548	0.683411
MUC16	Q8WXI7;M0R2S7;M0QZZ9;M0R2Y5	Q8WXI7;M0R2S7;M0QZZ9	Mucin-16	18.5762	10.8992	9.14281	12.6584	0.685227
CTSD	P07339;A0A1B0GWE8;A0A1B0GVD5;A0A1B0GV23;A0A1B0GW44;A0A1B0GU03;A0A1B0GU92;A0A1B0GVP3;H7C469;C9JH19;F8WD96;F8W787;H7C1V0;A0A1B0GV01	P07339;A0A1B0GWE8;A0A1B0GVD5;A0A1B0GV23;A0A1B0GW44;A0A1B0GU03;A0A1B0GU92;A0A1B0GVP3;H7C469;C9JH19;F8WD96	Cathepsin D;Cathepsin D light chain;Cathepsin D heavy chain	20.1857	23.8169	9.96324	1.52576	0.685299
HP	P00738;H0Y300;J3QR68;P00738-2;J3QLC9;A0A0C4DGL8;A0A087WU08;P00739-2;P00739;H3BS21;J3KRH2;A0A0A0MRD9;J3KTC3;H3BMJ7;J3QQI8;J3KSV1	P00738;H0Y300;J3QR68;P00738-2;J3QLC9;A0A0C4DGL8;A0A087WU08	Haptoglobin;Haptoglobin alpha chain;Haptoglobin beta chain	28.442	27.9692	1.59276	2.016	0.688803
KRT19	CON__P08727;P08727;C9JM50;CON__P19001;K7EMS3;P05783;CON__P05784;F8VZY9	CON__P08727;P08727;C9JM50	Keratin, type I cytoskeletal 19	25.5242	25.8387	1.34095	0.894356	0.693783
IGKV4-1	P06312	P06312	Ig kappa chain V-IV region	19.7111	23.1238	9.78586	2.19236	0.699755
YWHAB	P31946;A0A0J9YWE8;Q4VY19;Q4VY20;P31946-2;A0A0J9YWZ2	P31946;A0A0J9YWE8;Q4VY19;Q4VY20;P31946-2;A0A0J9YWZ2	14-3-3 protein beta/alpha;14-3-3 protein beta/alpha, N-terminally processed	15.4306	11.4004	11.9844	13.1645	0.705738
SFRP1	Q8N474;Q6ZSL4	Q8N474	Secreted frizzled-related protein 1	19.7717	24.0782	9.77854	1.18108	0.713362
TF	P02787;H7C5E8;F8WCI6;F8WEK9;C9JVG0;C9JB55;CON__Q2HJF0;F8WC57	P02787	Serotransferrin	27.6527	28.2463	2.85399	1.57319	0.717515
FGB	P02675;D6REL8;CON__P02676	P02675;D6REL8	Fibrinogen beta chain;Fibrinopeptide B;Fibrinogen beta chain	17.0312	19.3407	13.2018	12.9219	0.71894
LTF	P02788;E7ER44;E7EQB2;P02788-2;C9JCF5	P02788;E7ER44;E7EQB2;P02788-2	Lactotransferrin;Kaliocin-1;Lactoferroxin-A;Lactoferroxin-B;Lactoferroxin-C	35.6227	35.8767	1.325	0.287034	0.720636
KRT2	P35908;CON__P35908;Q01546;CON__Q01546;P12036;P12036-2;H0YID6	P35908;CON__P35908	Keratin, type II cytoskeletal 2 epidermal	28.6093	28.1026	2.30707	1.78337	0.721495
ACTB	CON__P60712;P60709;E7EVS6;G5E9R0;P63267-2;C9JZR7;C9JUM1;C9JTX5;A5A3E0;Q6S8J3;Q562R1;Q9BYX7;P0CG38;P0CG39;F8WCH0	CON__P60712;P60709	Actin, cytoplasmic 1;Actin, cytoplasmic 1, N-terminally processed	11.0188	16.2298	12.1194	10.8288	0.721652
DNAJC3	Q13217;X6R9L0	Q13217;X6R9L0	DnaJ homolog subfamily C member 3	11.0082	16.2884	12.0675	10.8999	0.72371
AGT	P01019	P01019	Angiotensinogen;Angiotensin-1;Angiotensin-2;Angiotensin-3	14.0019	15.505	10.8764	10.3927	0.7265
CD59	E9PR17;P13987;E9PNW4;H0YET2	E9PR17;P13987;E9PNW4;H0YET2	CD59 glycoprotein	19.6779	23.8494	9.64995	1.39183	0.730883
FGG	C9JC84;P02679;C9JEU5;P02679-2;C9JU00;C9JPQ9	C9JC84;P02679;C9JEU5;P02679-2	Fibrinogen gamma chain	17.6339	19.5543	13.6671	13.1627	0.752032
IGKV1-5	P01602	P01602	Ig kappa chain V-I region HK102	23.5375	23.6895	0.446368	1.08362	0.762111
CST1	P01037	P01037	Cystatin-SN	22.8045	27.7656	11.3641	1.83305	0.787443
AKR1A1	P14550;Q5T621;V9GYP9;V9GYG2	P14550	Alcohol dehydrogenase [NADP(+)]	11.7785	11.4913	13.0092	13.2696	0.788674
PLTP	P55058;P55058-2;P55058-3;P55058-4	P55058;P55058-2;P55058-3;P55058-4	Phospholipid transfer protein	24.64	24.8834	1.48875	1.13245	0.789513
HSPB1	P04792;F8WE04;C9J3N8	P04792;F8WE04	Heat shock protein beta-1	20.2804	24.7595	10.1196	2.43396	0.789693
HRNR	CON__Q86YZ3;Q86YZ3	CON__Q86YZ3;Q86YZ3	Hornerin	18.6916	17.3534	9.85621	11.6584	0.790006
RNASE4	P34096	P34096	Ribonuclease 4	18.8044	17.1392	9.34416	11.4296	0.794397
GSN	P06396;A0A0A0MT01;A0A0A0MS51;P06396-3;P06396-4;P06396-2;CON__Q3SX14;Q5T0I0;A0A0U1RQL8;Q5T0I1	P06396;A0A0A0MT01;A0A0A0MS51;P06396-3;P06396-4;P06396-2;CON__Q3SX14	Gelsolin	20.8589	24.8767	10.2598	0.678034	0.804413
AMY1A;AMY2B;AMY2A;AMY1B	P04745;P19961;P04746;P19961-2;Q5T085;P04746-2;CON__Q3MHH8;Q5T084;C9J2Z5;C9JWK7;H7BZQ8	P04745;P19961;P04746;P19961-2;Q5T085	Alpha-amylase 1;Alpha-amylase 2B;Pancreatic alpha-amylase	24.0115	17.7688	1.36855	12.0411	0.811567
B2M	P61769;F5H6I0;H0YLF3	P61769;F5H6I0;H0YLF3	Beta-2-microglobulin;Beta-2-microglobulin form pI 5.3	27.5854	27.8655	0.95258	2.65607	0.814765
ITIH2	P19823;Q5T985;CON__Q9TRI1;Q5T987	P19823;Q5T985;CON__Q9TRI1;Q5T987	Inter-alpha-trypsin inhibitor heavy chain H2	14.0912	15.7667	10.9196	10.5358	0.824324
KRT1	P04264;CON__P04264;CON__Q6IFZ6;CON__Q7Z794;Q7Z794;F8W1U3;F8VUG2;F8VP67;CON__H-INV:HIT000016045	P04264;CON__P04264	Keratin, type II cytoskeletal 1	30.0838	29.799	2.1475	1.65156	0.828926
ALB	CON__P02768-1;P02768;A0A0C4DGB6;B7WNR0;D6RHD5;H0YA55;C9JKR2;P02768-2;A0A087WWT3;P02768-3;H7C013	CON__P02768-1;P02768;A0A0C4DGB6;B7WNR0;D6RHD5;H0YA55;C9JKR2;P02768-2;A0A087WWT3;P02768-3	Serum albumin	33.631	33.8952	2.02064	1.48397	0.829367
LCN2	X6R8F3;P80188;P80188-2	X6R8F3;P80188;P80188-2	Neutrophil gelatinase-associated lipocalin	25.4119	25.5013	0.694594	0.60386	0.839619
LGALS3BP	Q08380;K7EP36;K7EKQ5;K7ESM3;K7EJD3;K7EJY8;K7ERZ6;K7EN99;K7ES75;K7EQT9	Q08380	Galectin-3-binding protein	25.8596	25.738	0.75873	1.12922	0.842107
CP	P00450;CON__ENSEMBL:ENSBTAP00000031900;H7C5N5;D6RE86	P00450	Ceruloplasmin	26.6503	26.5331	0.989349	0.682932	0.84279
KRT9	CON__P35527;P35527;K7EQQ3	CON__P35527;P35527;K7EQQ3	Keratin, type I cytoskeletal 9	27.5611	27.2487	2.72648	1.7532	0.845714
PRR4	A0A087WY73;Q16378	A0A087WY73;Q16378	Proline-rich protein 4	31.727	31.9621	2.10711	1.20298	0.846498
IGHG1	A0A0A0MS08;P01857;A0A0A0MS07	A0A0A0MS08;P01857;A0A0A0MS07	Ig gamma-1 chain C region	28.3219	28.0752	2.20933	1.59892	0.853389
CFL1;CFL2	E9PK25;P23528;E9PP50;G3V1A4;E9PQB7;E9PLJ3;Q9Y281;Q9Y281-3;E9PS23	E9PK25;P23528;E9PP50;G3V1A4;E9PQB7;E9PLJ3;Q9Y281;Q9Y281-3;E9PS23	Cofilin-1;Cofilin-2	11.1823	22.2058	12.2926	0.613403	0.861448
CHI3L2	Q15782;Q15782-6;Q15782-5;H0YE91;E9PR52;E9PIX1;E9PP75;E9PPX4;E9PII8;E9PRL9;H0YEJ1	Q15782;Q15782-6;Q15782-5;H0YE91	Chitinase-3-like protein 2	19.4498	23.2266	9.56731	0.908025	0.86269
	A0A0C4DH25	A0A0C4DH25		18.6416	22.2226	9.22534	0.856235	0.864177
NPC2	G3V3D1;E7EMS2;G3V3E8;P61916;J3KMY5;P61916-2;G3V2V8;H0YIZ1	G3V3D1;E7EMS2;G3V3E8;P61916;J3KMY5;P61916-2;G3V2V8;H0YIZ1	Epididymal secretory protein E1	17.6597	21.3018	8.69334	0.892918	0.864506
C4A;C4B	A0A0G2JPR0;P0C0L4;P0C0L5;A0A0G2JL54;A0A140TA29;A0A140TA32;A0A140TA44;A0A140TA49;F5GXS0;P0C0L4-2;CON__ENSEMBL:ENSBTAP00000007350;CON__P01030	A0A0G2JPR0;P0C0L4;P0C0L5;A0A0G2JL54;A0A140TA29;A0A140TA32;A0A140TA44;A0A140TA49;F5GXS0;P0C0L4-2	Complement C4-A;Complement C4 beta chain;Complement C4-A alpha chain;C4a anaphylatoxin;C4b-A;C4d-A;Complement C4 gamma chain;Complement C4-B;Complement C4 beta chain;Complement C4-B alpha chain;C4a anaphylatoxin;C4b-B;C4d-B;Complement C4 gamma chain	19.6155	17.4689	9.84355	11.6664	0.871909
MUC5AC	P98088	P98088	Mucin-5AC	20.5136	24.7733	10.1148	1.54235	0.871956
C3	P01024;CON__Q2UVX4;M0QXZ3;M0QYC8;M0R0Q9	P01024	Complement C3;Complement C3 beta chain;Complement C3 alpha chain;C3a anaphylatoxin;Complement C3b alpha chain;Complement C3c alpha chain fragment 1;Complement C3dg fragment;Complement C3g fragment;Complement C3d fragment;Complement C3f fragment;Complement C3c alpha chain fragment 2	27.1113	27.2237	1.33089	0.652451	0.88084
KRT14	CON__P02533;P02533;K7ESE1	CON__P02533;P02533	Keratin, type I cytoskeletal 14	16.5225	24.6323	12.8179	1.79704	0.885477
DCD	P81605;P81605-2	P81605;P81605-2	Dermcidin;Survival-promoting peptide;DCD-1	22.6507	22.5126	1.75204	1.57113	0.902159
	P01700	P01700	Ig lambda chain V-I region HA	19.2256	22.9984	9.44423	0.991967	0.905583
ALDOA	P04075-2;J3KPS3;P04075;H3BQN4;H3BPS8;H3BR04;H3BUH7;H3BMQ8;H3BU78;H3BR68	P04075-2;J3KPS3;P04075;H3BQN4;H3BPS8;H3BR04;H3BUH7	Fructose-bisphosphate aldolase A;Fructose-bisphosphate aldolase	11.5016	23.1123	12.6412	0.852166	0.911413
GAPDH	P04406;P04406-2;E7EUT5	P04406;P04406-2;E7EUT5	Glyceraldehyde-3-phosphate dehydrogenase	15.6185	23.3109	12.2003	0.435616	0.914235
S100A9	P06702	P06702	Protein S100-A9	19.6368	23.486	9.69807	0.786563	0.922654
	A0A075B6R9;A0A0C4DH68	A0A075B6R9;A0A0C4DH68		11.553	11.5855	12.6626	13.3842	0.923379
KNG1	P01042;P01042-2;P01042-3	P01042;P01042-2;P01042-3	Kininogen-1;Kininogen-1 heavy chain;T-kinin;Bradykinin;Lysyl-bradykinin;Kininogen-1 light chain;Low molecular weight growth-promoting factor	15.2941	11.4852	11.8481	13.268	0.936225
PROL1	Q99935	Q99935	Proline-rich protein 1;Opiorphin	28.2876	28.3994	2.42852	1.96671	0.940965
PIP	P12273	P12273	Prolactin-inducible protein	31.4571	31.3802	1.74427	1.66239	0.946304
QSOX1	O00391;O00391-2;A8MXT8	O00391;O00391-2;A8MXT8	Sulfhydryl oxidase 1	14.8285	16.7132	11.5033	11.1606	0.948447
KRT10	CON__P13645;P13645;CON__Q7Z3Y7;Q7Z3Y7;CON__Q148H6;CON__Q7Z3Y8;Q7Z3Y8;CON__Q7Z3Z0;Q7Z3Z0;CON__Q2M2I5;Q2M2I5;CON__REFSEQ:XP_986630;CON__O76014;CON__Q7Z3Y9;Q7Z3Y9;CON__O76013;O76013;CON__O76015;O76015;CON__Q497I4;Q92764;CON__A2AB72;O76014;CON__Q14532;Q14532;C4AM86;CON__Q92764;O76013-2;CON__A2A5Y0;CON__Q15323;CON__Q9UE12;Q15323;CON__Q14525;Q14525	CON__P13645;P13645	Keratin, type I cytoskeletal 10	29.0095	28.9235	2.24693	1.57098	0.94903
IGHG2	P01859	P01859	Ig gamma-2 chain C region	17.3174	19.5413	13.4485	13.1508	0.953634
S100A11	P31949	P31949	Protein S100-A11	15.6991	17.7157	12.2455	11.8388	0.954389
SERPINF2	P08697;A0A0J9YWQ3;C9JPV4;A0A0G2JPA8;P08697-2;A0A0J9YY65;C9JMH6	P08697;A0A0J9YWQ3;C9JPV4;A0A0G2JPA8;P08697-2;A0A0J9YY65;C9JMH6	Alpha-2-antiplasmin	13.8087	15.5135	10.7078	10.3539	0.954896
ACTG1	P63261;I3L1U9;I3L3I0;I3L4N8;J3KT65;I3L3R2;K7EM38	P63261;I3L1U9;I3L3I0;I3L4N8	Actin, cytoplasmic 2;Actin, cytoplasmic 2, N-terminally processed	26.7174	26.7609	1.56797	0.529658	0.959317
CLU	P10909-2;P10909-5;P10909;P10909-4;H0YLK8;P10909-3;H0YC35;E7ERK6;E7ETB4;E5RJZ5;E5RH61;E5RGB0;E5RG36;H0YAS8	P10909-2;P10909-5;P10909;P10909-4;H0YLK8;P10909-3;H0YC35;E7ERK6	Clusterin;Clusterin beta chain;Clusterin alpha chain;Clusterin	27.4029	27.4305	0.958875	0.529826	0.95982
TIMP1	P01033;Q5H9A7;H0Y789;Q5H9B5;Q5H9B4	P01033;Q5H9A7;H0Y789;Q5H9B5	Metalloproteinase inhibitor 1	20.0017	17.9773	9.84933	11.995	0.965301
CTSL1	P07711;Q5T8F0	P07711;Q5T8F0	Cathepsin L1;Cathepsin L1 heavy chain;Cathepsin L1 light chain	17.7644	21.2871	8.78086	0.741353	0.968536
ACTN4;ACTN1	O43707;O43707-2;F5GXS2;O43707-3;H7C144;P12814-4;P12814-3;P12814;P12814-2;H9KV75;H7C5W8;H0YJW3;H0YJ11	O43707;O43707-2;F5GXS2;O43707-3;H7C144;P12814-4;P12814-3;P12814;P12814-2;H9KV75;H7C5W8;H0YJW3;H0YJ11	Alpha-actinin-4;Alpha-actinin-1	13.6255	20.4816	10.6843	0.674781	0.970438
HSPG2	P98160;A0A0U1RQT3;H0Y5A9;H7BYA5	P98160	Basement membrane-specific heparan sulfate proteoglycan core protein;Endorepellin;LG3 peptide	21.6965	26.0034	10.7111	1.07694	0.971904
SPRR3	Q9UBC9;B1AN48	Q9UBC9;B1AN48	Small proline-rich protein 3	6.8116	15.2937	10.5704	10.28	0.977354
SBSN	Q6UWP8	Q6UWP8	Suprabasin	21.5061	10.7792	2.66625	12.4505	0.979968
TTR	A0A087WT59;P02766;A0A087WV45	A0A087WT59;P02766;A0A087WV45	Transthyretin	11.0411	22.0587	12.1354	0.852904	0.980478
S100A6	P06703;R4GN98	P06703;R4GN98	Protein S100-A6	19.6938	23.6637	9.77195	2.0163	0.980834
RNASET2	A0A087WZM2;O00584;D6RHI9;D6REQ6;H0YAE9	A0A087WZM2;O00584;D6RHI9;D6REQ6;H0YAE9	Ribonuclease T2	11.1439	11.1519	12.2205	12.8804	0.983591
ACTC1;ACTA1;ACTA2;ACTG2	P68032;P68133;P62736;P63267;A6NL76;F6QUT6;F6UVQ4;C9JFL5;B8ZZJ2;F8WB63	P68032;P68133;P62736;P63267;A6NL76	Actin, alpha cardiac muscle 1;Actin, alpha skeletal muscle;Actin, aortic smooth muscle;Actin, gamma-enteric smooth muscle	20.5822	24.7108	10.2158	1.22476	0.991223
HRG	P04196	P04196	Histidine-rich glycoprotein	13.4018	15.0712	10.3868	10.1166	0.992162
PSAP	C9JIZ6;P07602-3;P07602-2;P07602;Q5BJH1;A0A0J9YXB8	C9JIZ6;P07602-3;P07602-2;P07602	Proactivator polypeptide;Saposin-A;Saposin-B-Val;Saposin-B;Saposin-C;Saposin-D	24.7623	24.7675	1.01694	0.453824	0.992719
LPO	P22079;F5H386;P22079-2;J3QSD8;H0Y3I2;J3KT11	P22079;F5H386;P22079-2	Lactoperoxidase	21.6254	25.9576	10.6764	0.883324	0.993471
	A0A0A0MRZ8;P04433	A0A0A0MRZ8;P04433	Ig kappa chain V-III region VG	15.8468	5.95333	12.2789	11.9067	1
MUC4	A0A0G2JS65;A0A0G2JR97;A0A0G2JQK9;E9PDY6;A0A0G2JRA1;A0A0G2JNM3;E7ENC5;A0A0G2JQT8;A0A0G2JMX1;A0A0G2JM16;E7EWN1;A0A0G2JQC6;A0A0G2JRT1;A0A0G2JN54;Q99102;A0A0G2JM65;A0A0G2JNL3;A0A0G2JPA4;Q99102-10;Q99102-3;A0A0G2JSC3;Q99102-13;A0A0G2JNJ5;A0A0G2JQJ2;A0A0G2JRU8;Q99102-12;A0A0G2JQC1;A0A0G2JSB1;Q99102-17;Q99102-16	A0A0G2JS65;A0A0G2JR97;A0A0G2JQK9;E9PDY6;A0A0G2JRA1;A0A0G2JNM3;E7ENC5;A0A0G2JQT8;A0A0G2JMX1;A0A0G2JM16;E7EWN1;A0A0G2JQC6;A0A0G2JRT1;A0A0G2JN54;Q99102;A0A0G2JM65;A0A0G2JNL3;A0A0G2JPA4;Q99102-10;Q99102-3;A0A0G2JSC3;Q99102-13;A0A0G2JNJ5;A0A0G2JQJ2;A0A0G2JRU8;Q99102-12;A0A0G2JQC1;A0A0G2JSB1;Q99102-17;Q99102-16	Mucin-4;Mucin-4 alpha chain;Mucin-4 beta chain	11.0845	5.7247	12.1432	11.4494	1
PRSS3	P35030;P35030-4;P35030-2;P35030-3;P35030-5;B1AN99	P35030;P35030-4;P35030-2;P35030-3;P35030-5;B1AN99	Trypsin-3	13.8315	5.34233	10.9607	10.6847	1
PRKCSH	K7ELL7;P14314;P14314-2;K7EPW7;A0A0C4DGP4;K7EJ70;K7EKX1	K7ELL7;P14314;P14314-2;K7EPW7	Glucosidase 2 subunit beta	19.0797	5.49707	9.39634	10.9941	1
POLRMT	O00411	O00411	DNA-directed RNA polymerase, mitochondrial	14.817	5.61479	11.4803	11.2296	1
F2	P00734;E9PIT3;C9JV37;CON__P00735	P00734;E9PIT3;C9JV37	Prothrombin;Activation peptide fragment 1;Activation peptide fragment 2;Thrombin light chain;Thrombin heavy chain	20.8119	6.34104	10.2122	12.6821	1
PLG	P00747;CON__P06868	P00747	Plasminogen;Plasmin heavy chain A;Activation peptide;Angiostatin;Plasmin heavy chain A, short form;Plasmin light chain B	11.1635	5.6323	12.2314	11.2646	1
FUCA1	P04066	P04066	Tissue alpha-L-fucosidase	13.4857	4.91415	10.4518	9.8283	1
CTSG	P08311	P08311	Cathepsin G	3.16911	15.5455	7.76271	10.419	1
ITIH1	P19827;F8WAS2;CON__Q0VCM5;P19827-2	P19827;F8WAS2	Inter-alpha-trypsin inhibitor heavy chain H1	10.7094	5.49335	11.7339	10.9867	1
RARRES1	P49788;P49788-2	P49788;P49788-2	Retinoic acid receptor responder protein 1	18.2631	0	9.00328	0	1
HIST1H4A	P62805	P62805	Histone H4	3.63599	16.3769	8.90632	10.9192	1
CAP1	Q01518;Q01518-2;Q5T0R9;Q5T0R1;Q5T0R2;Q5T0R3;Q5T0R4;Q5T0R5;Q5T0R6;Q5T0R7	Q01518;Q01518-2;Q5T0R9;Q5T0R1;Q5T0R2;Q5T0R3;Q5T0R4;Q5T0R5;Q5T0R6;Q5T0R7	Adenylyl cyclase-associated protein 1;Adenylyl cyclase-associated protein	10.1423	5.07904	11.1132	10.1581	1
CALML5	Q9NZT1	Q9NZT1	Calmodulin-like protein 5	10.7037	5.42367	11.7303	10.8473	1
