# Supplementary material for: Tear proteomic profile in three distinct ocular surface diseases: keratoconus, pterygium, and dry eye related to graft-versus-host disease
Source: Clin Proteomics. 2020 Dec 7;17:42. doi: 10.1186/s12014-020-09307-5 (PMC7720622; doi:10.1186/s12014-020-09307-5)
Supplement: Supplementary file 2 — Additional file 2: Table S2. Proteins identified in pterygium and control group tears. Gene names, protein names and ID, and Student´s t-test results comparing all proteins identified in pterygium and control group. [file 12014_2020_9307_MOESM2_ESM.xlsx]

## Sheet: Sheet1
Gene names	Protein IDs	Majority protein IDs	Protein names	average (control)	average (pterygium)	STD (control)	STD (pterygium)	Student's t-test p-value
	CON__P13646-1;K7EQH6;K7EMJ2	CON__P13646-1		25.1273	29.0503	1.18236	1.47879	0.000116325
KRT14	CON__P02533;P02533;CON__Q61782	CON__P02533;P02533	Keratin, type I cytoskeletal 14	25.1268	28.397	1.54895	1.08587	0.000327069
RPL11	P62913;P62913-2	P62913;P62913-2	60S ribosomal protein L11	6.67492	9.93016	10.3407	11.7785	0.00175647
SERPINA1	A0A024R6I7;P01009;A0A0G2JRN3;P01009-2;P01009-3;G3V544;A0A0B4J278;G3V387;G3V2B9;G3V5R8	A0A024R6I7;P01009;A0A0G2JRN3;P01009-2;P01009-3	Alpha-1-antitrypsin;Short peptide from AAT	25.8277	20.6058	1.03622	7.84459	0.00254895
ORM1	P02763	P02763	Alpha-1-acid glycoprotein 1	21.638	23.2199	10.7205	1.02298	0.00300601
KRT5	CON__P13647;P13647;H0YI76;H0YIN9;F8W0C6;F8VV57;F8VU69	CON__P13647;P13647	Keratin, type II cytoskeletal 5	26.6609	29.3154	1.26566	1.51018	0.00359698
APOA1	P02647;F8W696;CON__P15497	P02647;F8W696	Apolipoprotein A-I;Truncated apolipoprotein A-I	18.2197	18.0942	14.1382	10.4063	0.00510705
UPK3BL;POLR2J3	E5RIL1;E7EWC6;B0FP48	E5RIL1;E7EWC6;B0FP48	Uroplakin-3b-like protein	15.2955	19.1658	11.8529	10.8935	0.00668635
	CON__P04259	CON__P04259		25.6529	27.881	1.25745	1.41594	0.00820823
S100A8	P05109	P05109	Protein S100-A8	18.687	22.2439	9.16185	8.50224	0.00842532
YWHAQ	P27348;E9PG15	P27348;E9PG15	14-3-3 protein theta	7.03466	10.1858	10.8981	12.0828	0.00843273
ST13;ST13P4	P50502;Q8IZP2;Q3KNR6;F6VDH7;H7C3I1	P50502;Q8IZP2;Q3KNR6;F6VDH7;H7C3I1	Hsc70-interacting protein;Putative protein FAM10A4	7.36763	7.53194	11.4139	11.298	0.0111742
FLG2	CON__Q5D862;Q5D862	CON__Q5D862;Q5D862	Filaggrin-2	13.8005	16.3814	10.7601	12.3865	0.011819
S100A6	P06703;R4GN98	P06703;R4GN98	Protein S100-A6	19.5672	23.2403	9.74016	8.81733	0.0153247
SERPINA3	P01011;G3V3A0;G3V595;P01011-2;A0A087WY93	P01011;G3V3A0	Alpha-1-antichymotrypsin;Alpha-1-antichymotrypsin His-Pro-less	21.026	18.3571	10.3161	10.4545	0.0168588
KRT4	CON__P19013;P19013;F8VZR6;F8VX05	CON__P19013;P19013	Keratin, type II cytoskeletal 4	25.4201	27.6246	1.03922	1.82201	0.0193467
HSPA8	P11142;E9PKE3;E9PNE6;P11142-2;A8K7Q2;P54652;E9PN89;E9PS65;E9PLF4;E9PK54;E9PQK7;E9PQQ4;E9PPY6;E9PN25;E9PI65;E9PM13	P11142;E9PKE3;E9PNE6;P11142-2;A8K7Q2	Heat shock cognate 71 kDa protein	7.33709	18.3967	11.3666	10.4514	0.0245125
MYL6;MYL6B	B7Z6Z4;G3V1V0;G8JLA2;J3KND3;P60660;P60660-2;F8W1R7;F8VPF3;P14649;F8W1I5;G3V1Y7;F8W180;F8VZU9	B7Z6Z4;G3V1V0;G8JLA2;J3KND3;P60660;P60660-2;F8W1R7;F8VPF3;P14649;F8W1I5;G3V1Y7	Myosin light polypeptide 6;Myosin light chain 6B	14.7141	21.0209	11.4205	7.93755	0.0249389
ANXA2;ANXA2P2	P07355-2;P07355;H0YN42;A6NMY6;H0YMU9;H0YMD0;H0YKS4;H0YM50;H0YNP5;H0YMM1;H0YMW4;H0YL33;H0YN28;H0YKX9;H0YMT9;H0YLV6;H0YKZ7;H0YKL9;H0YNA0;H0YKV8;H0YMD9;H0YN52;H0YKN4;H0YNB8;H0YLE2	P07355-2;P07355;H0YN42;A6NMY6;H0YMU9;H0YMD0;H0YKS4;H0YM50;H0YNP5;H0YMM1	Annexin A2;Annexin;Putative annexin A2-like protein	20.9108	26.6268	10.2893	1.11174	0.027918
IGHG2	P01859	P01859	Ig gamma-2 chain C region	17.6339	18.9545	13.6862	10.8139	0.0316619
UBC;UBB;RPS27A;UBA52	P0CG48;Q96C32;P0CG47;Q5PY61;J3QKN0;F5GXK7;F5H747;P62979;F5H388;B4DV12;F5H265;F5H2Z3;F5GYU3;P62987;F5H6Q2;J3QTR3;J3QS39;M0R1V7;M0R2S1;M0R1M6;F5GZ39;J3QSA3	P0CG48;Q96C32;P0CG47;Q5PY61;J3QKN0;F5GXK7;F5H747;P62979;F5H388;B4DV12;F5H265;F5H2Z3;F5GYU3;P62987;F5H6Q2;J3QTR3;J3QS39;M0R1V7;M0R2S1;M0R1M6;F5GZ39;J3QSA3	Polyubiquitin-C;Ubiquitin;Polyubiquitin-B;Ubiquitin;Ubiquitin-40S ribosomal protein S27a;Ubiquitin;40S ribosomal protein S27a;Ubiquitin-60S ribosomal protein L40;Ubiquitin;60S ribosomal protein L40	22.1674	21.9786	1.75496	8.47227	0.0326366
	A0A0J9YXX1	A0A0J9YXX1		18.2486	20.5406	8.94675	7.76622	0.0340765
CDC42	P60953	P60953	Cell division control protein 42 homolog	7.03175	14.7509	10.8938	11.0708	0.0388198
YWHAZ	E7EX29;P63104;E7ESK7;B0AZS6;P63104-2;E7EVZ2;E9PD24;E5RIR4;E5RGE1;H0YB80;B7Z2E6	E7EX29;P63104;E7ESK7;B0AZS6	14-3-3 protein zeta/delta	20.6113	26.4108	10.1573	1.35483	0.0411722
CTSD	P07339;A0A1B0GWE8;A0A1B0GVD5;A0A1B0GV23;A0A1B0GW44;A0A1B0GVP3;A0A1B0GU03;A0A1B0GU92;H7C469;C9JH19;F8WD96;H7C1V0;F8W787;A0A1B0GV01	P07339;A0A1B0GWE8;A0A1B0GVD5;A0A1B0GV23;A0A1B0GW44;A0A1B0GVP3;A0A1B0GU03;A0A1B0GU92;H7C469;C9JH19;F8WD96	Cathepsin D;Cathepsin D light chain;Cathepsin D heavy chain	20.3725	20.2447	10.0192	7.70728	0.0426613
SERPINC1	P01008;Q8TCE1	P01008;Q8TCE1	Antithrombin-III	25.8559	13.347	1.71483	12.6648	0.0452337
P4HB	P07237;H7BZ94;I3L3P5;H0Y3Z3;I3L312;I3L398;I3L3U6;I3NI03	P07237;H7BZ94;I3L3P5	Protein disulfide-isomerase	14.5954	17.8608	11.3102	10.154	0.0487203
PIP	P12273	P12273	Prolactin-inducible protein	31.579	28.9932	2.19251	2.30027	0.0489983
A1BG	P04217;P04217-2;M0R009	P04217;P04217-2;M0R009	Alpha-1B-glycoprotein	15.5683	7.30332	12.0627	10.9677	0.0491659
	CON__P08729	CON__P08729		10.823	8.24322	11.8564	12.4031	0.0523025
CALML5	Q9NZT1	Q9NZT1	Calmodulin-like protein 5	18.4099	23.2447	9.06912	0.941818	0.0576157
FBP1	P09467;Q5VZC3	P09467	Fructose-1,6-bisphosphatase 1	7.5595	13.7068	11.7378	10.3061	0.0583505
DEFA1;DEFA3	P59665;P59666	P59665;P59666	Neutrophil defensin 1;HP 1-56;Neutrophil defensin 2;Neutrophil defensin 3;HP 3-56;Neutrophil defensin 2	20.2097	26.7766	9.98802	2.44767	0.0591843
SERPINF2	P08697;A0A0J9YWQ3;C9JPV4;A0A0G2JPA8;P08697-2;A0A0J9YY65;C9JMH6	P08697;A0A0J9YWQ3;C9JPV4;A0A0G2JPA8;P08697-2;A0A0J9YY65;C9JMH6	Alpha-2-antiplasmin	13.7484	5.04535	10.6719	10.0178	0.0592685
TXN	P10599;P10599-2	P10599;P10599-2	Thioredoxin	14.7123	20.684	11.4069	7.81809	0.0644723
LCN1	P31025;Q5VSP4	P31025	Lipocalin-1	34.6997	33.1245	0.754999	1.79562	0.0652493
ACTB	CON__P60712;P60709;E7EVS6;G5E9R0;P63267-2;C9JZR7;C9JUM1;C9JTX5;A5A3E0;Q6S8J3;P0CG38;Q9BYX7;Q562R1;P0CG39;F8WCH0	CON__P60712;P60709	Actin, cytoplasmic 1;Actin, cytoplasmic 1, N-terminally processed	27.2758	28.6473	1.62969	1.056	0.0678826
PRDX5	P30044;P30044-2;P30044-3;P30044-4	P30044;P30044-2;P30044-3	Peroxiredoxin-5, mitochondrial	8.07423	17.358	12.5354	9.87543	0.0716175
	A0A075B7B8	A0A075B7B8		19.4617	21.3188	9.54328	8.01521	0.0762878
IGHM	A0A1B0GUU9;P01871-2;P01871;A0A087WYJ9;P04220	A0A1B0GUU9;P01871-2;P01871;A0A087WYJ9;P04220	Ig mu chain C region;Ig mu heavy chain disease protein	25.8998	27.2171	0.642897	1.58005	0.0771359
F2	P00734;E9PIT3;CON__P00735;C9JV37	P00734;E9PIT3;CON__P00735;C9JV37	Prothrombin;Activation peptide fragment 1;Activation peptide fragment 2;Thrombin light chain;Thrombin heavy chain	20.4184	7.75632	10.0214	11.6452	0.079439
KRT10	CON__P13645;P13645;CON__Q7Z3Y7;Q7Z3Y7;CON__Q7Z3Y8;Q7Z3Y8;CON__Q148H6;CON__Q2M2I5;Q2M2I5;CON__Q7Z3Z0;Q7Z3Z0;CON__REFSEQ:XP_986630;CON__O76014;CON__Q7Z3Y9;Q7Z3Y9;CON__O76013;O76013;CON__O76015;O76015;CON__Q497I4;Q92764;CON__A2AB72;O76014;CON__Q14532;Q14532;C4AM86;CON__Q92764;O76013-2;CON__A2A5Y0;CON__Q15323;CON__Q9UE12;Q15323;CON__Q14525;Q14525	CON__P13645;P13645	Keratin, type I cytoskeletal 10	28.8504	30.8926	2.04528	2.05777	0.0816408
	A0A0A0MRZ8;P04433	A0A0A0MRZ8;P04433	Ig kappa chain V-III region VG	19.8517	21.9448	9.74159	8.27022	0.0831167
HIST1H2BK;HIST1H2BJ;HIST1H2BO;HIST1H2BB;H2BFS;HIST1H2BD;HIST1H2BC;HIST2H2BE;HIST2H2BF;HIST3H2BB;HIST1H2BH;HIST1H2BN;HIST1H2BM;HIST1H2BL;HIST1H2BA	U3KQK0;Q5QNW6-2;O60814;P06899;P23527;P33778;P57053;P58876;P62807;Q16778;Q5QNW6;Q8N257;Q93079;Q99877;Q99879;Q99880;Q96A08	U3KQK0;Q5QNW6-2;O60814;P06899;P23527;P33778;P57053;P58876;P62807;Q16778;Q5QNW6;Q8N257;Q93079;Q99877;Q99879;Q99880;Q96A08	Histone H2B type 1-K;Histone H2B type 1-J;Histone H2B type 1-O;Histone H2B type 1-B;Histone H2B type F-S;Histone H2B type 1-D;Histone H2B type 1-C/E/F/G/I;Histone H2B type 2-E;Histone H2B type 2-F;Histone H2B type 3-B;Histone H2B type 1-H;Histone H2B type 1-N;Histone H2B type 1-M;Histone H2B type 1-L;Histone H2B type 1-A	14.4274	21.0545	11.1762	8.13101	0.0839628
ALDOA	P04075-2;J3KPS3;P04075;H3BQN4;H3BPS8;H3BUH7;H3BR04;H3BMQ8;H3BR68;H3BU78	P04075-2;J3KPS3;P04075;H3BQN4;H3BPS8;H3BUH7;H3BR04;H3BMQ8	Fructose-bisphosphate aldolase A;Fructose-bisphosphate aldolase	11.3627	18.8397	12.493	10.7046	0.0849749
PRDX6	P30041	P30041	Peroxiredoxin-6	11.4916	11.7734	12.6091	11.2023	0.0853283
SBSN	Q6UWP8	Q6UWP8	Suprabasin	21.0382	18.2854	2.68664	10.5256	0.0895412
VTN	P04004;CON__Q3ZBS7	P04004	Vitronectin;Vitronectin V65 subunit;Vitronectin V10 subunit;Somatomedin-B	19.0836	9.22346	9.53042	10.9471	0.0915388
	A0A0B4J2B5;S4R460	A0A0B4J2B5;S4R460		24.2031	25.189	0.692422	1.21055	0.0959504
CAP1	Q01518;Q01518-2;Q5T0R9;Q5T0R1;Q5T0R2;Q5T0R3;Q5T0R4;Q5T0R5;Q5T0R6;Q5T0R7	Q01518;Q01518-2;Q5T0R9;Q5T0R1;Q5T0R2;Q5T0R3;Q5T0R4;Q5T0R5;Q5T0R6;Q5T0R7	Adenylyl cyclase-associated protein 1;Adenylyl cyclase-associated protein	10.665	9.90111	11.6909	11.7461	0.0962673
RARRES1	P49788;P49788-2	P49788;P49788-2	Retinoic acid receptor responder protein 1	18.3713	15.7167	9.08202	11.8366	0.0965738
CNDP2	Q96KP4;J3QKT2;Q96KP4-2;J3QRH4;A0A087WYZ1;J3KSV5;J3QL02;J3QRA8;J3QRD0;J3QKQ0;A0A087WVS2;J3QLU1;J3QR27;J3QQN6;J3QRP4;J3KSS4	Q96KP4;J3QKT2;Q96KP4-2;J3QRH4;A0A087WYZ1;J3KSV5	Cytosolic non-specific dipeptidase	7.24779	7.54489	11.2291	11.3196	0.0988525
ALDH1A1	P00352;Q5SYQ8;Q5SYQ9;Q5SYQ7	P00352	Retinal dehydrogenase 1	8.47449	20.5264	13.1523	7.83338	0.0991979
TFF1	P04155	P04155	Trefoil factor 1	15.2101	18.6348	11.7952	10.6089	0.101915
AHSG	C9JV77;P02765	C9JV77;P02765	Alpha-2-HS-glycoprotein;Alpha-2-HS-glycoprotein chain A;Alpha-2-HS-glycoprotein chain B	15.0525	9.37266	11.6645	11.1539	0.109726
KRT9	P35527;CON__P35527;K7EQQ3	P35527;CON__P35527;K7EQQ3	Keratin, type I cytoskeletal 9	27.8149	29.7457	2.09319	2.18458	0.112147
PGD	P52209;P52209-2;K7EPF6;K7EM49;K7EMN2;K7ELN9	P52209;P52209-2;K7EPF6;K7EM49;K7EMN2	6-phosphogluconate dehydrogenase, decarboxylating	7.42491	15.5786	11.5026	11.7008	0.114177
KRT1	P04264;CON__P04264	P04264;CON__P04264	Keratin, type II cytoskeletal 1	30.009	31.712	1.89128	1.94051	0.116536
CST1	P01037	P01037	Cystatin-SN	22.7073	19.389	11.3419	11.1548	0.116566
KNG1	P01042;P01042-2;P01042-3	P01042;P01042-2;P01042-3	Kininogen-1;Kininogen-1 heavy chain;T-kinin;Bradykinin;Lysyl-bradykinin;Kininogen-1 light chain;Low molecular weight growth-promoting factor	15.3509	4.95044	11.8923	9.82685	0.116905
MDH1	P40925-3;P40925;P40925-2;B9A041;C9JF79;B8ZZ51;C9JRL4	P40925-3;P40925;P40925-2;B9A041;C9JF79;B8ZZ51	Malate dehydrogenase, cytoplasmic;Malate dehydrogenase	7.6656	13.1684	11.8757	12.4975	0.117306
ANXA1	P04083;Q5T3N1;Q5T3N0	P04083;Q5T3N1	Annexin A1;Annexin	24.6171	26.0745	1.83432	1.54268	0.119841
HSPB1	P04792;F8WE04;C9J3N8	P04792;F8WE04	Heat shock protein beta-1	21.1256	23.7168	10.4597	8.96137	0.120317
TCN1	P20061	P20061	Transcobalamin-1	20.9118	20.7384	10.275	8.0467	0.120996
UBA1	P22314;P22314-2;Q5JRR6;Q5JRS0;Q5JRR9	P22314;P22314-2	Ubiquitin-like modifier-activating enzyme 1	7.31687	8.9835	11.3377	10.676	0.121152
PGAM1	P18669;Q8N0Y7;P15259	P18669	Phosphoglycerate mutase 1	7.95223	15.0498	12.3201	11.3121	0.121631
YWHAB	P31946;P31946-2;A0A0J9YWE8;Q4VY19;Q4VY20;A0A0J9YWZ2	P31946;P31946-2;A0A0J9YWE8;Q4VY19;Q4VY20	14-3-3 protein beta/alpha;14-3-3 protein beta/alpha, N-terminally processed	15.3904	19.2272	11.9429	11.0123	0.13039
	A0A0C4DH25	A0A0C4DH25		7.36887	10.1783	11.4172	12.074	0.132102
KRT2	P35908;CON__P35908;CON__Q6ISB0;CON__Q9NSB2;Q9NSB2;P12036;P12036-2;H0YHD9;H0YID6	P35908;CON__P35908	Keratin, type II cytoskeletal 2 epidermal	28.1318	29.8585	1.96775	2.12012	0.136259
SPRR1B	P22528	P22528	Cornifin-B	13.9564	17.6549	10.8256	10.1683	0.140323
GAPDH	P04406;P04406-2;E7EUT5;O14556	P04406;P04406-2;E7EUT5	Glyceraldehyde-3-phosphate dehydrogenase	15.7985	22.1485	12.3229	8.3436	0.141314
KRT19	P08727;C9JM50;K7EMS3;CON__P05784	P08727;C9JM50	Keratin, type I cytoskeletal 19	24.9955	26.7862	1.04777	2.64109	0.141649
COMT	P21964;P21964-2;E7EMS6	P21964;P21964-2	Catechol O-methyltransferase	7.35993	14.3197	11.402	10.7465	0.146484
CLIC1	O00299	O00299	Chloride intracellular channel protein 1	11.3856	16.746	12.4998	9.53902	0.151408
SLPI	P03973	P03973	Antileukoproteinase	22.2727	24.8108	10.9399	9.4172	0.152042
	CON__P07744	CON__P07744		7.04775	9.86456	10.9203	11.7069	0.153033
PEBP4	Q96S96	Q96S96	Phosphatidylethanolamine-binding protein 4	14.8404	5.29316	11.5004	10.5252	0.156838
CD59	E9PR17;P13987;E9PNW4;H0YET2	E9PR17;P13987;E9PNW4;H0YET2	CD59 glycoprotein	14.4592	20.8035	11.2765	7.99976	0.157974
SLC34A2	O95436;O95436-2;D6RA94;D6RBC0	O95436;O95436-2	Sodium-dependent phosphate transport protein 2B	6.97323	15.1644	10.8114	11.4321	0.159363
RNH1	P13489;E9PIM9;E9PLZ3;E9PMJ3;E9PIK5;E9PMN0;E9PMA9;E9PMI1;E9PR82	P13489;E9PIM9;E9PLZ3;E9PMJ3;E9PIK5;E9PMN0;E9PMA9	Ribonuclease inhibitor	7.18695	12.3338	11.1341	11.7066	0.162371
FLG	CON__P20930;P20930	CON__P20930;P20930	Filaggrin	14.7923	23.6604	11.4931	1.79113	0.164037
HP	P00738;H0Y300;J3QR68;P00738-2;J3QLC9;A0A0C4DGL8;A0A087WU08;P00739-2;P00739;H3BS21;J3KRH2;A0A0A0MRD9;J3KTC3;H3BMJ7;J3QQI8;J3KSV1	P00738;H0Y300;J3QR68;P00738-2;J3QLC9;A0A0C4DGL8;A0A087WU08	Haptoglobin;Haptoglobin alpha chain;Haptoglobin beta chain	28.0053	26.7967	1.56952	1.54754	0.164358
LYZ	P61626;A0A0B4J259;F8VV32	P61626;A0A0B4J259;F8VV32	Lysozyme C	33.7131	32.7999	1.04271	1.27156	0.168695
PROL1	Q99935	Q99935	Proline-rich protein 1;Opiorphin	27.8932	22.6014	2.92302	9.01814	0.172013
APOD	P05090;C9JF17;C9JX71;F8WBT9	P05090;C9JF17;C9JX71	Apolipoprotein D	21.7793	27.8514	10.7214	2.46831	0.173589
CTSB	P07858;E9PQM1;E9PSG5;E9PLY3;E9PHZ5;E9PNL5;E9PKQ7;E9PCB3;E9PJ67;E9PR54;R4GMQ5;E9PS78	P07858	Cathepsin B;Cathepsin B light chain;Cathepsin B heavy chain	21.129	22.9762	10.3626	8.63652	0.180112
HPX	P02790;Q9BS19	P02790	Hemopexin	21.6694	21.6377	10.9332	8.2116	0.186056
CD9	G8JLH6;P21926;A6NNI4	G8JLH6;P21926;A6NNI4	CD9 antigen	17.7373	9.66787	8.69882	11.469	0.188762
LGALS3BP	Q08380;K7EP36;K7EKQ5;K7ESM3;K7EJD3;K7EJY8;K7ERZ6;K7EN99;K7ES75	Q08380	Galectin-3-binding protein	25.1725	21.4671	0.728391	8.20047	0.18932
EZR	E7EQR4;P15311;P35241-5;P35241;P26038;P35241-4;P35241-3;E9PNV3;E9PQ82;V9GZ54	E7EQR4;P15311	Ezrin	23.6446	21.5537	0.79072	8.12007	0.195671
MPO	P05164-3;P05164;P05164-2;J3QSF7;P11678	P05164-3;P05164;P05164-2	Myeloperoxidase;Myeloperoxidase;89 kDa myeloperoxidase;84 kDa myeloperoxidase;Myeloperoxidase light chain;Myeloperoxidase heavy chain	7.09017	13.0023	10.9889	12.4083	0.201277
LDHA	P00338-3;P00338;P00338-4;P00338-2;P00338-5;P07195;P07864;Q6ZMR3;F5H245;G3XAP5;A0A087WUM2;A8MW50;F5H155;F5H5G7;F5GXY2;F5GYU2;F5GXH2;F5H6W8;F5H5J4;F5GZQ4;F5GXU1;F5GWW2;F5GXC7;F5H8H6	P00338-3;P00338;P00338-4;P00338-2;P00338-5	L-lactate dehydrogenase A chain	15.5158	21.7706	12.0556	8.29247	0.20358
SELENBP1	Q13228-4;Q13228;Q13228-3;Q13228-2;F8WCR4;F2Z2W8;A6PVX1;H0Y532;C9JVL0	Q13228-4;Q13228;Q13228-3;Q13228-2;F8WCR4;F2Z2W8;A6PVX1	Selenium-binding protein 1	11.9456	17.99	13.0981	10.2209	0.206087
	A0A0J9YY99;P01764;P01768;P0DP03	A0A0J9YY99;P01764;P01768;P0DP03	Ig heavy chain V-III region VH26;Ig heavy chain V-III region CAM	24.0581	19.002	0.510739	10.7815	0.206763
WFDC2	Q14508;Q14508-3;Q14508-2	Q14508;Q14508-3;Q14508-2	WAP four-disulfide core domain protein 2	25.065	23.0002	0.994973	8.69908	0.207423
SMR3B	P02814	P02814	Submaxillary gland androgen-regulated protein 3B;Peptide P-A;Peptide D1A	20.4203	14.7317	10.36	11.3341	0.233975
A2M	P01023;F8W7L3;P20742;CON__ENSEMBL:ENSBTAP00000024146;P20742-2	P01023	Alpha-2-macroglobulin	21.3314	13.5575	10.4954	12.924	0.238413
ANXA3	P12429;D6RA82;D6RFG5;D6RCA8;D6RAZ8	P12429;D6RA82;D6RFG5;D6RCA8;D6RAZ8	Annexin A3;Annexin	7.37204	11.6146	11.4208	11.0519	0.240128
AKR1C1;AKR1C2	Q04828;P52895;B4DK69;S4R3P0;A0A0A0MSS8;P42330;S4R3Z2;H0Y804;A6NHU4;S4R3D5;P52895-2	Q04828;P52895;B4DK69;S4R3P0	Aldo-keto reductase family 1 member C1;Aldo-keto reductase family 1 member C2	12.0333	17.4972	13.2749	10.005	0.241229
NPC2	G3V3D1;E7EMS2;G3V3E8;H0YIZ1;P61916;J3KMY5;P61916-2;G3V2V8	G3V3D1;E7EMS2;G3V3E8;H0YIZ1;P61916;J3KMY5;P61916-2;G3V2V8	Epididymal secretory protein E1	17.5493	9.73428	8.63985	11.5605	0.243779
	P23083;A0A0C4DH31	P23083;A0A0C4DH31	Ig heavy chain V-I region V35	22.8064	20.7521	0.799407	7.82199	0.249419
ORM2	P19652	P19652	Alpha-1-acid glycoprotein 2	15.1409	5.28707	11.7338	10.5082	0.254635
TGM2	P21980;P21980-2;P21980-3;A2A299;P49221;A2A2A0	P21980;P21980-2	Protein-glutamine gamma-glutamyltransferase 2	20.2569	22.2311	9.94061	8.41081	0.255886
PLTP	P55058;P55058-2;P55058-3;P55058-4	P55058;P55058-2;P55058-3;P55058-4	Phospholipid transfer protein	24.261	12.784	1.17124	12.2268	0.256456
PARK7	Q99497;K7ELW0;K7EN27	Q99497;K7ELW0	Protein DJ-1	7.52115	12.1529	11.6529	11.5401	0.263688
GC	D6RF35;P02774-3;P02774;P02774-2;D6RBJ7;D6RF20	D6RF35;P02774-3;P02774;P02774-2	Vitamin D-binding protein	16.6613	15.8075	12.9208	11.9599	0.263899
PDIA3	P30101	P30101	Protein disulfide-isomerase A3	9.84987	9.32796	10.8284	11.0896	0.267063
HIST1H2AG;HIST1H2AD;HIST2H2AA3;HIST2H2AC;H2AFJ;HIST1H2AH;HIST1H2AJ;H2AFX;HIST1H2AA;HIST2H2AB;HIST1H2AB;HIST3H2A;HIST1H2AC	A0A0U1RRH7;A0A0U1RR32;P0C0S8;P20671;Q6FI13;Q16777;Q9BTM1;Q96KK5;Q99878;Q9BTM1-2;P16104;Q96QV6;Q8IUE6;P04908;Q7L7L0;Q93077;H0YFX9;P0C0S5;Q71UI9;C9J0D1;Q71UI9-2;Q71UI9-5	A0A0U1RRH7;A0A0U1RR32;P0C0S8;P20671;Q6FI13;Q16777;Q9BTM1;Q96KK5;Q99878;Q9BTM1-2;P16104;Q96QV6;Q8IUE6;P04908;Q7L7L0;Q93077;H0YFX9	Histone H2A type 1;Histone H2A type 1-D;Histone H2A type 2-A;Histone H2A type 2-C;Histone H2A.J;Histone H2A type 1-H;Histone H2A type 1-J;Histone H2A.x;Histone H2A type 1-A;Histone H2A type 2-B;Histone H2A type 1-B/E;Histone H2A type 3;Histone H2A type 1-C;Histone H2A	11.3577	18.5961	12.4542	10.634	0.268969
KRT8	P05787-2;CON__P05787;P05787;CON__H-INV:HIT000292931;F8W1U3;F8VUG2;CON__Q9H552;F8VP67;CON__H-INV:HIT000016045;CON__REFSEQ:XP_092267	P05787-2;CON__P05787;P05787;CON__H-INV:HIT000292931;F8W1U3;F8VUG2	Keratin, type II cytoskeletal 8	10.5055	17.9222	11.5097	10.4598	0.270419
	A0A0B4J1V0;A0A0B4J1V6;A0A0G2JN55	A0A0B4J1V0		23.6379	21.4004	0.55142	8.06133	0.280869
PRR4	A0A087WY73;Q16378	A0A087WY73;Q16378	Proline-rich protein 4	31.9392	30.8273	1.78433	1.95248	0.284426
GRN	P28799;P28799-2;K7EKL3;K7EMR1;P28799-3;K7EQ05;K7EPL0	P28799;P28799-2;K7EKL3;K7EMR1	Granulins;Acrogranin;Paragranulin;Granulin-1;Granulin-2;Granulin-3;Granulin-4;Granulin-5;Granulin-6;Granulin-7	18.187	15.0311	8.97156	11.2986	0.289257
QSOX1	O00391;O00391-2;A8MXT8	O00391;O00391-2	Sulfhydryl oxidase 1	14.5073	16.5403	11.2624	9.38892	0.295609
LTF	P02788;E7ER44;E7EQB2;P02788-2;C9JCF5	P02788;E7ER44;E7EQB2;P02788-2	Lactotransferrin;Kaliocin-1;Lactoferroxin-A;Lactoferroxin-B;Lactoferroxin-C	35.5162	34.5992	1.52865	1.64279	0.29656
	P01619	P01619	Ig kappa chain V-III region B6	24.2105	22.0308	0.866564	8.31919	0.296837
CASP14	P31944	P31944	Caspase-14;Caspase-14 subunit p19;Caspase-14 subunit p10	15.437	24.1366	11.967	1.73495	0.304058
MUC16	Q8WXI7;M0R2S7;M0QZZ9;M0R2Y5	Q8WXI7;M0R2S7;M0QZZ9;M0R2Y5	Mucin-16	18.7789	15.4858	9.23124	11.6534	0.308955
CAPN1	P07384;E9PRM1;E9PQB3;E9PSA6;E9PJA6;E9PMC6;E9PLC9;E9PJJ3;E9PLX0;E9PIA9	P07384;E9PRM1;E9PQB3;E9PSA6;E9PJA6;E9PMC6;E9PLC9;E9PJJ3;E9PLX0	Calpain-1 catalytic subunit	10.9708	20.0956	12.0416	7.57574	0.314395
KRT16	CON__P08779;P08779;CON__Q3ZAW8;CON__Q9Z2K1;CON__A2A4G1;K7ENW6;CON__Q9D312;CON__P35900;P35900;CON__Q8N1A0;Q8N1A0;Q8N1A0-2;K7ENV3	CON__P08779;P08779	Keratin, type I cytoskeletal 16	15.2852	18.5038	11.8445	10.5771	0.31592
IGHA2	P01877	P01877	Ig alpha-2 chain C region	27.9278	25.6975	1.25244	9.82194	0.319007
CST3	P01034	P01034	Cystatin-C	20.3869	21.2255	10.025	8.01394	0.319996
RAB39A;RAB6A;RAB6B	Q14964;P20340;P20340-2;Q9NRW1;Q9NRW1-2;P20340-4;J3KR73;C9JU14;C9JB90	Q14964;P20340;P20340-2;Q9NRW1;Q9NRW1-2;P20340-4;J3KR73;C9JU14;C9JB90	Ras-related protein Rab-39A;Ras-related protein Rab-6A;Ras-related protein Rab-6B	6.94673	7.2632	10.7822	10.8959	0.327295
S100A10	P60903	P60903	Protein S100-A10	10.4625	14.43	11.4678	10.8565	0.331437
FGG	C9JC84;P02679;C9JEU5;P02679-2;C9JU00;C9JPQ9	C9JC84;P02679;C9JEU5;P02679-2	Fibrinogen gamma chain	17.4605	8.40255	13.5336	12.6338	0.333628
CTSC	P53634;H0YCY8	P53634;H0YCY8	Dipeptidyl peptidase 1;Dipeptidyl peptidase 1 exclusion domain chain;Dipeptidyl peptidase 1 heavy chain;Dipeptidyl peptidase 1 light chain	14.3634	13.9717	11.1545	10.4979	0.338791
	P01780;A0A0B4J1V1;P01762;P01763;A0A0B4J1X8;A0A0C4DH32;A0A075B7F0	P01780;A0A0B4J1V1;P01762;P01763	Ig heavy chain V-III region JON;Ig heavy chain V-III region TRO;Ig heavy chain V-III region WEA	21.3553	23.1155	10.4863	8.68536	0.342095
IGHG1	A0A0A0MS08;P01857;A0A0A0MS07	A0A0A0MS08;P01857;A0A0A0MS07	Ig gamma-1 chain C region	28.2089	27.2046	2.26591	1.70908	0.344448
GGCT	O75223;O75223-3;M0QZK8;B8ZZK2;O75223-4;O75223-2;A0A0B4J1Y4	O75223;O75223-3;M0QZK8	Gamma-glutamylcyclotransferase	6.91392	14.6361	10.7129	11.0474	0.344887
TUBA1C;TUBA1B;TUBA1A;TUBA3C;TUBA3E	F5H5D3;CON__ENSEMBL:ENSBTAP00000016242;P68363;Q71U36;Q9BQE3;Q71U36-2;P68363-2;Q13748;Q6PEY2;Q13748-2;F8VVB9;F8VQQ4;F8VS66;F8VRZ4;F8VWV9;F8VX09;F8VRK0	F5H5D3;CON__ENSEMBL:ENSBTAP00000016242;P68363;Q71U36;Q9BQE3;Q71U36-2;P68363-2;Q13748;Q6PEY2;Q13748-2	Tubulin alpha-1B chain;Tubulin alpha-1A chain;Tubulin alpha-1C chain;Tubulin alpha-3C/D chain;Tubulin alpha-3E chain	20.5763	18.4753	10.1414	10.5934	0.346063
FUCA1	P04066	P04066	Tissue alpha-L-fucosidase	13.5513	4.61389	10.5052	9.15552	0.347363
HRG	P04196	P04196	Histidine-rich glycoprotein	13.2906	4.28886	10.3114	8.51233	0.353583
TF	P02787;H7C5E8;C9JVG0;F8WCI6;F8WEK9;C9JB55;CON__Q2HJF0;F8WC57	P02787	Serotransferrin	28.2593	27.2192	2.39217	1.82309	0.355689
LXN	Q9BS40	Q9BS40	Latexin	7.1887	9.77675	11.1393	11.5972	0.359569
SFRP1	Q8N474;Q6ZSL4	Q8N474	Secreted frizzled-related protein 1	19.0933	17.0557	9.49644	9.78441	0.364979
SOD1	P00441;H7BYH4	P00441;H7BYH4	Superoxide dismutase [Cu-Zn]	7.25459	15.1288	11.2533	11.3825	0.366658
GSN	P06396;A0A0A0MT01;A0A0A0MS51;P06396-3;P06396-4;P06396-2;CON__Q3SX14;Q5T0I0;A0A0U1RQL8;Q5T0I1	P06396;A0A0A0MT01;A0A0A0MS51;P06396-3;P06396-4;P06396-2;CON__Q3SX14	Gelsolin	21.2263	23.0742	10.4525	8.67835	0.368999
ABCA3	Q99758;H0Y3H2	Q99758;H0Y3H2	ATP-binding cassette sub-family A member 3	10.9888	5.03694	12.0453	9.99901	0.375603
C4BPA	P04003	P04003	C4b-binding protein alpha chain	6.79372	7.09785	10.5261	10.663	0.385154
TMSB4X	P62328	P62328	Thymosin beta-4;Hematopoietic system regulatory peptide	20.821	26.1395	10.491	2.04086	0.385684
RNASE4	P34096	P34096	Ribonuclease 4	19.3102	12.4417	9.57847	11.8223	0.39399
	CON__P00761	CON__P00761		32.3233	33.188	2.1701	1.66098	0.396999
MUC5AC	P98088;Q9HC84	P98088	Mucin-5AC	20.7386	25.8225	10.2426	2.10445	0.397302
ACTC1;ACTA1;ACTA2;ACTG2	P68032;P68133;P62736;P63267;A6NL76;F6QUT6;F6UVQ4;C9JFL5;B8ZZJ2;F8WB63	P68032;P68133;P62736;P63267;A6NL76;F6QUT6;F6UVQ4;C9JFL5;B8ZZJ2;F8WB63	Actin, alpha cardiac muscle 1;Actin, alpha skeletal muscle;Actin, aortic smooth muscle;Actin, gamma-enteric smooth muscle	20.6257	23.8424	10.2462	1.84579	0.399245
NUCB2;Nucb2	A0A087WSV8;V9HW75;E9PKG6;P80303;P80303-2;Q2L696;E9PLE9;H0YEG8;E9PLR0;H0YD18;E9PM22;E9PJP3	A0A087WSV8;V9HW75;E9PKG6;P80303;P80303-2;Q2L696	Nucleobindin-2	20.4533	18.7025	10.0396	10.6468	0.39988
SERPING1	E9PGN7;P05155-3;P05155;H9KV48;P05155-2;H0YCA1	E9PGN7;P05155-3;P05155;H9KV48;P05155-2;H0YCA1	Plasma protease C1 inhibitor	11.7511	4.97168	12.8999	9.87359	0.400725
AGT	P01019	P01019	Angiotensinogen;Angiotensin-1;Angiotensin-2;Angiotensin-3	14.1676	6.84583	11.0013	10.283	0.4064
LPO	P22079;F5H386;P22079-2;J3QSD8;H0Y3I2;J3KT11	P22079;F5H386;P22079-2	Lactoperoxidase	21.2747	21.8891	10.499	8.42787	0.406779
IGKV4-1	P06312	P06312	Ig kappa chain V-IV region	19.9935	20.6009	9.91771	7.87442	0.409949
TAGLN2	P37802-2;P37802;X6RJP6;Q9UI15;C9J5W6	P37802-2;P37802;X6RJP6	Transgelin-2	11.4727	20.8032	12.592	7.82112	0.410939
	P01593;P01594	P01593;P01594	Ig kappa chain V-I region AG;Ig kappa chain V-I region AU	10.4733	8.87255	11.4832	10.5758	0.411541
FGB	P02675;D6REL8;CON__P02676	P02675;D6REL8	Fibrinogen beta chain;Fibrinopeptide B;Fibrinogen beta chain	17.2522	11.1918	13.3711	13.3027	0.414168
	A0A0B4J1X5;A0A0J9YVT0;P01772;P0DP02;A0A075B7E8;A0A0C4DH42;P01767;A0A0J9YVY3	A0A0B4J1X5;A0A0J9YVT0;P01772;P0DP02;A0A075B7E8;A0A0C4DH42;P01767	Ig heavy chain V-III region KOL;Ig heavy chain V-III region BUT	19.6264	18.7734	9.63337	10.7141	0.415253
S100A14	Q9HCY8	Q9HCY8	Protein S100-A14	9.27857	10.6082	10.1831	10.0784	0.416681
CXCL17	Q6UXB2;X6R584	Q6UXB2	VEGF co-regulated chemokine 1	15.2746	13.2137	11.8627	12.5971	0.418601
ALB	CON__P02768-1;P02768;A0A0C4DGB6;B7WNR0;D6RHD5;H0YA55;C9JKR2;P02768-2;A0A087WWT3;P02768-3;H7C013	CON__P02768-1;P02768;A0A0C4DGB6;B7WNR0;D6RHD5;H0YA55;C9JKR2;P02768-2;A0A087WWT3;P02768-3	Serum albumin	33.6226	32.7943	2.11333	1.72358	0.419029
TPM3;TPM1;TPM2;DKFZp686J1372	P06753-2;P06753-5;P06753-6;P06753-3;P06753-4;A0A087WWU8;D6R904;Q6ZN40;Q5TCU8;J3KN67;P06753;CON__Q3SX28;P07951;P07951-2;P09493;P09493-10;P09493-3;P09493-4;P09493-6;P09493-7;P09493-8;P09493-9;P67936-2;Q5TCU3;B7Z596;H0YL52;H0YK48;H7BYY1;P07951-3;F5H7S3;P09493-5;Q5HYB6;P09493-2;H0YNC7;Q5VU61;K7ENT6;K7ERG3;H0YKP3;H0YKX5;K7EP68;H0YL80;D6RFM2	P06753-2;P06753-5;P06753-6;P06753-3;P06753-4;A0A087WWU8;D6R904;Q6ZN40;Q5TCU8;J3KN67;P06753;CON__Q3SX28;P07951;P07951-2;P09493;P09493-10;P09493-3;P09493-4;P09493-6;P09493-7;P09493-8;P09493-9;P67936-2;Q5TCU3;B7Z596;H0YL52;H0YK48;H7BYY1;P07951-3;F5H7S3;P09493-5;Q5HYB6;P09493-2;H0YNC7;Q5VU61;K7ENT6;K7ERG3;H0YKP3;H0YKX5;K7EP68;H0YL80	Tropomyosin alpha-3 chain;Tropomyosin beta chain;Tropomyosin alpha-1 chain	8.19534	15.8167	12.7374	11.8832	0.426211
PPIA	P62937;C9J5S7;F8WE65;P62937-2;A0A075B759;A0A075B767;A0A0B4J2A2;A0A0H2UH34;F5H284;P0DN26;Q9Y536;E5RIZ5	P62937;C9J5S7;F8WE65;P62937-2	Peptidyl-prolyl cis-trans isomerase A;Peptidyl-prolyl cis-trans isomerase	15.9818	19.1444	12.4011	10.9168	0.42734
HSPA6;HSPA7	P17066;P48741	P17066;P48741	Heat shock 70 kDa protein 6;Putative heat shock 70 kDa protein 7	7.6183	13.0011	11.8024	12.3484	0.427755
CFH	P08603;A0A0D9SG88;P08603-2;Q5TFM2	P08603	Complement factor H	15.1125	12.7911	11.7068	12.149	0.433552
PKM2	P14618;P14618-2;H3BTN5;P14618-3;H3BQ34;B4DNK4;H3BTJ2;H3BUW1;H3BT25;H3BR70;H3BU13;P30613;P30613-2;H3BQZ3;H3BN34	P14618;P14618-2;H3BTN5;P14618-3;H3BQ34;B4DNK4;H3BTJ2;H3BUW1;H3BT25	Pyruvate kinase isozymes M1/M2;Pyruvate kinase	16.2823	22.2515	12.6809	8.39098	0.43445
DCD	P81605;P81605-2	P81605;P81605-2	Dermcidin;Survival-promoting peptide;DCD-1	23.1986	23.8105	1.26076	1.5436	0.43506
DSP	P15924;P15924-3;P15924-2	P15924;P15924-3;P15924-2	Desmoplakin	7.56125	18.2964	11.7433	10.4208	0.438542
S100A11	P31949	P31949	Protein S100-A11	16.1112	22.0267	12.5375	8.32451	0.444033
ITIH2	P19823;Q5T985;CON__Q9TRI1;Q5T987	P19823;Q5T985;CON__Q9TRI1;Q5T987	Inter-alpha-trypsin inhibitor heavy chain H2	14.1359	4.77959	10.9536	9.48593	0.445687
	A0A0B4J1Y9	A0A0B4J1Y9		18.0924	14.7774	8.88219	11.1188	0.446399
HNRNPK	P61978-2;P61978;P61978-3;Q5T6W2	P61978-2;P61978;P61978-3;Q5T6W2	Heterogeneous nuclear ribonucleoprotein K	12.1122	10.3159	13.2818	12.2907	0.449325
LGALS3	P17931;G3V3R6	P17931;G3V3R6	Galectin-3	14.4923	14.0013	11.3697	10.5042	0.453859
EEF1A1;EEF1A1P5;EEF1A2	P68104;Q5VTE0;Q05639;A0A087WVQ9;P68104-2;A0A087WV01	P68104;Q5VTE0;Q05639;A0A087WVQ9;P68104-2	Elongation factor 1-alpha 1;Putative elongation factor 1-alpha-like 3;Elongation factor 1-alpha 2	19.5899	21.3571	9.69689	8.05281	0.456069
S100A4	P26447	P26447	Protein S100-A4	16.1605	19.5043	12.6628	11.107	0.460407
SMR3A	Q99954	Q99954	Submaxillary gland androgen-regulated protein 3A	14.5562	15.3008	11.4308	11.599	0.463709
GSR	P00390;P00390-3;P00390-2;P00390-4;P00390-5;H0YC68	P00390;P00390-3;P00390-2;P00390-4;P00390-5;H0YC68	Glutathione reductase, mitochondrial	7.0911	17.1273	10.9909	9.77162	0.464095
MUC4	E9PDY6;A0A0G2JNM3;E7ENC5;A0A0G2JMX1;E7EWN1;A0A0G2JRT1;A0A0G2JN54;Q99102;A0A0G2JPA4;Q99102-10;Q99102-3;Q99102-13;A0A0G2JNJ5;Q99102-12;A0A0G2JS65;A0A0G2JR97;A0A0G2JQK9;A0A0G2JRA1;A0A0G2JQT8;A0A0G2JM16;A0A0G2JQC6;A0A0G2JM65;A0A0G2JNL3;Q99102-17;Q99102-16;A0A0G2JSC3;A0A0G2JQJ2;A0A0G2JRU8;A0A0G2JQC1;A0A0G2JSB1;E7ETT5;A0A0G2JRK4;E7EQT2;E7EUL9;E7ERK0;A0A0G2JQN9;A0A0G2JRV5;A0A0G2JRW6;E7EW47;A0A0G2JRW3;Q9…	E9PDY6;A0A0G2JNM3;E7ENC5;A0A0G2JMX1;E7EWN1;A0A0G2JRT1;A0A0G2JN54;Q99102;A0A0G2JPA4;Q99102-10;Q99102-3;Q99102-13;A0A0G2JNJ5;Q99102-12;A0A0G2JS65;A0A0G2JR97;A0A0G2JQK9;A0A0G2JRA1;A0A0G2JQT8;A0A0G2JM16;A0A0G2JQC6;A0A0G2JM65;A0A0G2JNL3;Q99102-17;Q99102-16;A0A0G2JSC3;A0A0G2JQJ2;A0A0G2JRU8;A0A0G2JQC1;A0A0G2JSB1	Mucin-4;Mucin-4 alpha chain;Mucin-4 beta chain	11.2204	14.7298	12.2915	11.0634	0.468233
ALDH3A1	P30838;I3L3I9;E9PNN6;A8MYB8;C9JMC5;C9JKT2;I3L1H6;I3L4E5;P51648-2;P51648;P43353;P43353-2;J3QRD1;P48448;I3L1M4;E9PJV0;J3QS00;I3L3W9	P30838;I3L3I9;E9PNN6;A8MYB8;C9JMC5;C9JKT2	Aldehyde dehydrogenase, dimeric NADP-preferring	15.6118	21.6371	12.1979	8.34083	0.481668
FGA	P02671;P02671-2;A0A087WUA0	P02671;P02671-2	Fibrinogen alpha chain;Fibrinopeptide A;Fibrinogen alpha chain	20.524	11.3634	10.1987	13.5241	0.484159
PRDX1	Q06830;A0A0A0MSI0;A0A0A0MRQ5;Q13162;H7C3T4	Q06830;A0A0A0MSI0;A0A0A0MRQ5	Peroxiredoxin-1	25.0433	24.6014	1.38393	1.03266	0.490054
MSLN	Q13421-2;Q13421;Q13421-3;Q13421-4;H3BR90;H3BUX1;H3BMA1;H3BV92	Q13421-2;Q13421;Q13421-3;Q13421-4;H3BR90	Mesothelin;Megakaryocyte-potentiating factor;Mesothelin, cleaved form	25.9085	22.4545	1.97405	8.53954	0.50012
GDI2;GDI1	P50395;P50395-2;P31150;Q5SX87;Q5SX91	P50395;P50395-2;P31150;Q5SX87;Q5SX91	Rab GDP dissociation inhibitor beta;Rab GDP dissociation inhibitor alpha	6.66542	6.28466	10.3461	9.46655	0.500712
	A0A0G2JMB2	A0A0G2JMB2		26.8157	24.4457	1.20365	9.41259	0.518535
	P01700;P01699	P01700;P01699	Ig lambda chain V-I region HA;Ig lambda chain V-I region VOR	19.6173	20.5439	9.6387	7.7955	0.519543
	P80748;A0A075B6K5	P80748;A0A075B6K5	Ig lambda chain V-III region LOI	19.6018	21.1505	9.61152	7.97135	0.528022
PEBP1	P30086	P30086	Phosphatidylethanolamine-binding protein 1;Hippocampal cholinergic neurostimulating peptide	7.73545	12.6092	11.9903	11.9808	0.543146
PLA2G2A	P14555	P14555	Phospholipase A2, membrane associated	25.949	25.456	1.15093	1.70258	0.547471
AZGP1	P25311;C9JEV0;H7BZJ8	P25311;C9JEV0	Zinc-alpha-2-glycoprotein	32.3422	31.8104	1.09491	1.91377	0.550891
LRG1	P02750	P02750	Leucine-rich alpha-2-glycoprotein	10.8011	16.6065	11.8413	9.426	0.553347
MUCL1	Q96DR8;F8VV13;A0A087WWF8	Q96DR8;F8VV13;A0A087WWF8	Mucin-like protein 1	21.9365	27.1539	10.8725	2.75032	0.560397
CALU	O43852-3;O43852;O43852-6;O43852-5;O43852-10;O43852-11;O43852-14;O43852-13	O43852-3;O43852;O43852-6;O43852-5;O43852-10;O43852-11;O43852-14;O43852-13	Calumenin	9.60322	6.52897	10.521	9.80677	0.56494
SFN	P31947;P31947-2	P31947;P31947-2	14-3-3 protein sigma	20.3353	22.0199	10.0121	8.32007	0.56671
	P0DOY3;A0M8Q6	P0DOY3		31.2967	30.7921	1.06305	1.90148	0.567205
PRKCSH	K7ELL7;P14314;P14314-2;A0A0C4DGP4;K7EPW7;K7EJ70;K7EKX1	K7ELL7;P14314;P14314-2	Glucosidase 2 subunit beta	18.9728	9.99223	9.32329	11.8546	0.575183
LACRT	Q9GZZ8;F8W0V3	Q9GZZ8;F8W0V3	Extracellular glycoprotein lacritin	30.3452	29.4875	3.30384	2.64346	0.58613
LCN2	X6R8F3;P80188;P80188-2	X6R8F3;P80188;P80188-2	Neutrophil gelatinase-associated lipocalin	25.3648	22.8308	1.10044	8.61773	0.590481
APOH	P02749;J3QLI0;J3QRN2;J3KS17	P02749;J3QLI0;J3QRN2	Beta-2-glycoprotein 1	15.1174	7.60603	11.7131	11.4099	0.595573
	P01782;P0DP04	P01782;P0DP04	Ig heavy chain V-III region DOB	18.9872	20.5026	9.34517	7.73013	0.600515
FN1	P02751-15;P02751-7;P02751;P02751-11;P02751-3;P02751-17;P02751-8;P02751-13;P02751-14;P02751-9;P02751-5;P02751-6;P02751-10;P02751-4;P02751-12;P02751-16;P02751-2	P02751-15;P02751-7;P02751;P02751-11;P02751-3;P02751-17;P02751-8;P02751-13;P02751-14;P02751-9;P02751-5;P02751-6;P02751-10;P02751-4;P02751-12;P02751-16;P02751-2	Fibronectin;Anastellin;Ugl-Y1;Ugl-Y2;Ugl-Y3	26.1683	25.642	1.61089	2.1677	0.621111
ENO1	P06733;P06733-2;K7EM90;P09104;P13929;P13929-2;P09104-2;P13929-3;F5H0C8;E5RGZ4;K7EKN2;K7EPM1;E5RG95;E5RI09;F5H1C3	P06733;P06733-2;K7EM90	Alpha-enolase	20.7124	25.2304	10.2595	1.18918	0.634015
DNAJC3	Q13217;X6R9L0	Q13217;X6R9L0	DnaJ homolog subfamily C member 3	10.6388	7.28232	11.6731	10.9535	0.636282
TUBB4B;TUBB4A;TUBB;TUBB3;TUBB2A;TUBB2B	P68371;P04350;P07437;Q5JP53;Q5ST81;A0A0B4J269;Q13509;Q13885;Q9BVA1;Q13509-2;G3V2A3;M0R278;M0QYM7;M0QZL7;M0R2D3;M0R042;M0QY85;CON__ENSEMBL:ENSBTAP00000025008;Q9H4B7;Q9BUF5;A6NNZ2;Q3ZCM7;Q5SQY0;A0A075B736;K7ESM5;M0QX14;M0QY37;M0R2T4;M0R0X0;M0R1I1	P68371;P04350;P07437;Q5JP53;Q5ST81;A0A0B4J269;Q13509;Q13885;Q9BVA1;Q13509-2	Tubulin beta-4B chain;Tubulin beta-4A chain;Tubulin beta chain;Tubulin beta-3 chain;Tubulin beta-2A chain;Tubulin beta-2B chain	7.4487	17.7394	11.5434	10.1182	0.649119
HTRA1	Q92743	Q92743	Serine protease HTRA1	10.9705	4.91972	12.0207	9.76346	0.65121
IGJ	P01591;D6RD17;D6RHJ6;C9JA05	P01591;D6RD17;D6RHJ6	Immunoglobulin J chain	29.9489	29.5759	0.964447	1.84661	0.658967
ACTN4;ACTN1	O43707;O43707-2;F5GXS2;O43707-3;H7C144;P12814-4;P12814-3;P12814;P12814-2;H9KV75;H7C5W8;H0YJW3;A0A087WSZ2;Q08043;P35609;P35609-2;H0YJ11;F6THM6;G3V2N5;G3V2W4;G3V2X9	O43707;O43707-2;F5GXS2;O43707-3;H7C144;P12814-4;P12814-3;P12814;P12814-2;H9KV75	Alpha-actinin-4;Alpha-actinin-1	15.0394	17.8285	11.7286	10.1436	0.664573
SPRR3	Q9UBC9;B1AN48	Q9UBC9;B1AN48	Small proline-rich protein 3	7.21874	17.1475	11.1907	9.7725	0.676293
HRNR	CON__Q86YZ3;Q86YZ3	CON__Q86YZ3;Q86YZ3	Hornerin	18.7076	23.2787	10.084	2.76592	0.68111
LACRT	H0YI00	H0YI00		8.68916	8.85998	13.4628	13.3127	0.694755
SCGB2A1	O75556	O75556	Mammaglobin-B	27.9265	24.217	3.98391	9.34907	0.695098
PSAP	C9JIZ6;P07602-3;P07602-2;P07602;Q5BJH1;A0A0J9YXB8	C9JIZ6;P07602-3;P07602-2;P07602;Q5BJH1	Proactivator polypeptide;Saposin-A;Saposin-B-Val;Saposin-B;Saposin-C;Saposin-D	24.5449	21.9096	0.520205	8.22718	0.699339
	P01624;A0A0C4DH55;A0A075B6H7;A0A0C4DH90;A0A087WSY6	P01624;A0A0C4DH55;A0A075B6H7;A0A0C4DH90;A0A087WSY6	Ig kappa chain V-III region POM	20.8995	22.1669	10.2489	8.34025	0.71226
S100A7	P31151;Q86SG5	P31151	Protein S100-A7	14.7797	19.9726	11.4774	7.60543	0.717708
SERPINB1	P30740;P30740-2;P50453;P50452;A0A1B0GU38;P50452-2;C9J7N5;H7BXK7	P30740;P30740-2	Leukocyte elastase inhibitor	16.1531	21.8526	12.572	8.34375	0.732892
CD14	P08571;D6RFL4	P08571;D6RFL4	Monocyte differentiation antigen CD14;Monocyte differentiation antigen CD14, urinary form;Monocyte differentiation antigen CD14, membrane-bound form	10.6676	7.21037	11.7144	10.8209	0.743445
IGKV A18	A0A087WW87;P01614;A0A075B6P5;P01615;A0A087X0Q4;A0A075B6S2;A0A075B6S6;A0A0A0MRZ7;A2NJV5	A0A087WW87;P01614;A0A075B6P5;P01615;A0A087X0Q4;A0A075B6S2;A0A075B6S6;A0A0A0MRZ7;A2NJV5	Ig kappa chain V-II region Cum;Ig kappa chain V-II region FR	21.1094	19.8199	10.3503	11.265	0.7447
HSP90AA1	P07900-2;P07900;Q58FF8;Q14568	P07900-2;P07900	Heat shock protein HSP 90-alpha	7.5792	17.9613	11.7774	10.2363	0.753433
CHI3L2	Q15782;Q15782-6;Q15782-5;H0YE91;E9PR52;E9PIX1;E9PP75;E9PPX4;E9PII8;E9PRL9;H0YEJ1	Q15782;Q15782-6;Q15782-5;H0YE91	Chitinase-3-like protein 2	19.2728	15.5535	9.48279	11.6959	0.753618
IGKC	P01834	P01834	Ig kappa chain C region	30.5064	30.2114	1.82234	1.75654	0.75849
DMBT1	Q9UGM3-6;Q9UGM3-7;Q9UGM3;Q9UGM3-3;Q9UGM3-5;Q9UGM3-2;Q9UGM3-8;Q9UGM3-4;Q9UGM3-9	Q9UGM3-6;Q9UGM3-7;Q9UGM3;Q9UGM3-3;Q9UGM3-5;Q9UGM3-2;Q9UGM3-8;Q9UGM3-4;Q9UGM3-9	Deleted in malignant brain tumors 1 protein	29.7215	29.4545	2.2599	1.12449	0.764527
IGHA1	P01876	P01876	Ig alpha-1 chain C region	32.7467	32.5192	1.15884	1.57117	0.767095
TIMP1	P01033;Q5H9A7;H0Y789;Q5H9B5;Q5H9B4	P01033;Q5H9A7;H0Y789;Q5H9B5	Metalloproteinase inhibitor 1	19.7893	10.4606	9.74448	12.4179	0.769391
HEBP2	Q9Y5Z4;Q9Y5Z4-2;Q5THN1	Q9Y5Z4;Q9Y5Z4-2	Heme-binding protein 2	7.1884	14.126	11.1475	10.6704	0.774424
	A0A0B4J2H0;A0A0C4DH29;P01742;P01743;P0DP01	A0A0B4J2H0;A0A0C4DH29;P01742;P01743;P0DP01	Ig heavy chain V-I region EU;Ig heavy chain V-I region HG3	19.4777	18.3324	9.58647	10.4466	0.774972
S100A9	P06702	P06702	Protein S100-A9	20.4966	24.8481	10.1206	1.70527	0.784197
B2M	P61769;F5H6I0;H0YLF3	P61769;F5H6I0;H0YLF3	Beta-2-microglobulin;Beta-2-microglobulin form pI 5.3	28.0965	28.3353	0.80072	2.00784	0.788162
	A0A075B6K4;P01717;A0A075B6K0	A0A075B6K4;P01717;A0A075B6K0	Ig lambda chain V-IV region Hil	18.8593	15.1724	9.24567	11.4118	0.810345
	A0A0G2JIW1;P0DMV8;P0DMV9;P0DMV8-2;V9GZ37;P34931;Q53FA3	A0A0G2JIW1;P0DMV8;P0DMV9;P0DMV8-2;V9GZ37		12.3757	22.1435	13.5979	8.33398	0.823953
ZG16B	Q96DA0;A0A0C4DGN4;I3L3X0;I3L1H9	Q96DA0;A0A0C4DGN4	Zymogen granule protein 16 homolog B	24.4304	24.1514	2.47644	2.23937	0.824083
ACTG1	P63261;I3L1U9;I3L3I0;I3L4N8;J3KT65;I3L3R2;K7EM38	P63261;I3L1U9;I3L3I0;I3L4N8	Actin, cytoplasmic 2;Actin, cytoplasmic 2, N-terminally processed	9.91707	15.6778	10.9754	9.03727	0.824937
CP	P00450;CON__ENSEMBL:ENSBTAP00000031900;H7C5N5;D6RE86	P00450	Ceruloplasmin	26.7021	23.6506	1.03977	8.89422	0.842124
RCN1	Q15293;Q15293-2;E9PP27	Q15293;Q15293-2;E9PP27	Reticulocalbin-1	7.08434	9.34678	10.9813	11.115	0.846612
SPRR2A;SPRR2B;SPRR2G;SPRR2D	P35326;P35325;Q9BYE4;P22532	P35326;P35325;Q9BYE4;P22532	Small proline-rich protein 2A;Small proline-rich protein 2B;Small proline-rich protein 2G;Small proline-rich protein 2D	7.46821	20.1135	11.5789	7.67501	0.852121
PGK1	P00558;P00558-2;P07205	P00558;P00558-2	Phosphoglycerate kinase 1	19.8252	21.2492	9.81399	7.99377	0.85687
CFL1	E9PK25;P23528;E9PP50;G3V1A4;E9PQB7;E9PS23;E9PLJ3;Q9Y281;Q9Y281-3	E9PK25;P23528;E9PP50;G3V1A4;E9PQB7;E9PS23;E9PLJ3	Cofilin-1	11.2665	15.1412	12.3789	11.4111	0.866167
	CON__P02769	CON__P02769		8.76001	8.89652	13.6835	13.3629	0.87062
HSPG2	P98160;H0Y5A9;H7BYA5	P98160	Basement membrane-specific heparan sulfate proteoglycan core protein;Endorepellin;LG3 peptide	21.9599	20.5961	10.8476	11.7187	0.871294
PSCA	O43653	O43653	Prostate stem cell antigen	12.3286	13.612	13.5078	12.9612	0.8756
GLOD4	F6TLX2;Q9HC38;Q9HC38-2;I3L3Q4;Q9HC38-3;I3L1I0	F6TLX2;Q9HC38;Q9HC38-2;I3L3Q4;Q9HC38-3;I3L1I0	Glyoxalase domain-containing protein 4	7.03435	9.40833	10.8989	11.161	0.878873
TPI1	P60174;P60174-1;P60174-4;U3KPZ0;U3KQF3;U3KPS5	P60174;P60174-1;P60174-4	Triosephosphate isomerase	21.8121	23.1916	10.7396	8.74004	0.889514
	A0A075B6J9	A0A075B6J9		14.4178	9.66062	11.2009	11.4798	0.897782
PRSS3	P35030;P35030-4;P35030-2;P35030-3;P35030-5;B1AN99	P35030;P35030-4;P35030-2;P35030-3;P35030-5;B1AN99	Trypsin-3	14.5141	14.4301	11.4022	10.8368	0.905982
IGLL5;IGLC1	A0A0B4J231;B9A064;P0CG04	A0A0B4J231;B9A064;P0CG04	Immunoglobulin lambda-like polypeptide 5;Ig lambda-1 chain C regions	20.7662	22.0841	10.2021	8.35968	0.907191
NUCB1	Q02818;H7BZI1;C9JKZ2	Q02818;H7BZI1;C9JKZ2	Nucleobindin-1	7.2722	14.5007	11.2666	10.8918	0.911746
SCGB1D1	O95968	O95968	Secretoglobin family 1D member 1	27.7497	24.5301	3.16132	9.39163	0.913577
TPT1	A0A0B4J2C3;Q5W0H4;P13693	A0A0B4J2C3;Q5W0H4;P13693	Translationally-controlled tumor protein	6.94421	9.24198	10.7609	10.9617	0.919953
PFN1	P07737;K7EJ44;I3L3D5;CON__P02584	P07737;K7EJ44;I3L3D5	Profilin-1	12.0467	21.4745	13.2076	8.10761	0.923081
ITIH1	P19827;P19827-2	P19827;P19827-2	Inter-alpha-trypsin inhibitor heavy chain H1	10.2566	9.13344	11.2381	10.836	0.923563
ANXA5	P08758;E9PHT9;D6RBL5;D6RBE9;D6RCN3	P08758;E9PHT9;D6RBL5;D6RBE9	Annexin A5;Annexin	17.6607	18.7538	8.95012	7.10254	0.926483
AKR1A1	P14550;Q5T621;V9GYP9;V9GYG2	P14550	Alcohol dehydrogenase [NADP(+)]	11.9705	21.2142	13.1999	7.96521	0.927573
	A0A075B6R9;A0A0C4DH68	A0A075B6R9;A0A0C4DH68		11.613	7.75863	12.7267	11.6463	0.938702
IDH1	O75874	O75874	Isocitrate dehydrogenase [NADP] cytoplasmic	7.16452	9.56722	11.0993	11.35	0.939221
C4orf40	Q6MZM9	Q6MZM9	Uncharacterized protein C4orf40	22.5339	17.5668	0.774028	10.0412	0.939752
C4A;C4B	A0A0G2JPR0;P0C0L4;P0C0L5;A0A0G2JL54;A0A140TA29;A0A140TA32;A0A140TA44;A0A140TA49;F5GXS0;P0C0L4-2;CON__ENSEMBL:ENSBTAP00000007350;CON__P01030	A0A0G2JPR0;P0C0L4;P0C0L5;A0A0G2JL54;A0A140TA29;A0A140TA32;A0A140TA44;A0A140TA49;F5GXS0;P0C0L4-2	Complement C4-A;Complement C4 beta chain;Complement C4-A alpha chain;C4a anaphylatoxin;C4b-A;C4d-A;Complement C4 gamma chain;Complement C4-B;Complement C4 beta chain;Complement C4-B alpha chain;C4a anaphylatoxin;C4b-B;C4d-B;Complement C4 gamma chain	19.1265	5.0709	9.56155	10.0772	0.940606
MIF	P14174	P14174	Macrophage migration inhibitory factor	11.7064	18.2663	12.9181	10.3824	0.943502
C3	P01024;CON__Q2UVX4;M0QXZ3;M0QYC8;M0R0Q9	P01024	Complement C3;Complement C3 beta chain;Complement C3 alpha chain;C3a anaphylatoxin;Complement C3b alpha chain;Complement C3c alpha chain fragment 1;Complement C3dg fragment;Complement C3g fragment;Complement C3d fragment;Complement C3f fragment;Complement C3c alpha chain fragment 2	27.0571	27.1044	1.54808	1.0577	0.944692
CST4	P01036	P01036	Cystatin-S	28.5811	25.3416	2.40137	9.64612	0.949527
CTSL1	P07711;Q5T8F0	P07711;Q5T8F0	Cathepsin L1;Cathepsin L1 heavy chain;Cathepsin L1 light chain	17.9258	9.58092	8.83947	11.3806	0.952117
AMY1A;AMY2B;AMY2A;AMY1B	P04745;P19961;P19961-2;P04746;Q5T085;CON__Q3MHH8;P04746-2;Q5T084;C9J2Z5;C9JWK7;H7BZQ8	P04745;P19961;P19961-2;P04746;Q5T085	Alpha-amylase 1;Alpha-amylase 2B;Pancreatic alpha-amylase	24.0947	13.4081	1.35941	12.7303	0.954512
CFB	B4E1Z4;P00751;E7ETN3;P00751-2;A0A0G2JH38;H7C5H1;C9JRT3	B4E1Z4;P00751;E7ETN3;P00751-2;A0A0G2JH38;H7C5H1	Complement factor B;Complement factor B Ba fragment;Complement factor B Bb fragment	20.3895	16.335	10.0144	12.2848	0.955354
PIGR	P01833	P01833	Polymeric immunoglobulin receptor;Secretory component	30.6866	30.6384	1.23305	1.96457	0.958416
TTR	A0A087WT59;P02766;A0A087WV45	A0A087WT59;P02766;A0A087WV45	Transthyretin	10.945	7.27361	12.0358	10.9461	0.963049
IGHG3	P01860	P01860	Ig gamma-3 chain C region	21.4342	17.1164	10.5365	12.9351	0.963506
GSTP1	P09211;A8MX94;A0A087X2E9;A0A087X243	P09211;A8MX94	Glutathione S-transferase P	17.8043	26.744	13.9375	1.04453	0.970072
ASAH1	Q13510-2;Q13510;A0A1B0GUH5;Q13510-3;A0A1B0GTZ5;A0A1B0GTM3;A0A1B0GUA4;A0A1B0GW68;E7EMM4;A0A1B0GUW4;A0A1B0GUG1;A0A1B0GUE3;A0A1B0GTP7;A0A1B0GV06	Q13510-2;Q13510;A0A1B0GUH5;Q13510-3;A0A1B0GTZ5;A0A1B0GTM3;A0A1B0GUA4;A0A1B0GW68;E7EMM4;A0A1B0GUW4;A0A1B0GUG1;A0A1B0GUE3;A0A1B0GTP7;A0A1B0GV06	Acid ceramidase;Acid ceramidase subunit alpha;Acid ceramidase subunit beta	10.6062	11.7951	11.6208	11.2072	0.973654
SLC9A3R1	O14745;J3QRP6;O14745-2	O14745;J3QRP6;O14745-2	Na(+)/H(+) exchange regulatory cofactor NHE-RF1	7.4599	9.93715	11.5585	11.8027	0.981053
LYPD2	Q6UXB3	Q6UXB3	Ly6/PLAUR domain-containing protein 2	23.1556	23.1419	0.516097	1.4053	0.982299
CLU	P10909-2;P10909-5;P10909;P10909-4;P10909-3;H0YLK8;H0YC35;E7ERK6;E7ETB4;H0YAS8;E5RJZ5;E5RH61;E5RGB0;E5RG36	P10909-2;P10909-5;P10909;P10909-4;P10909-3;H0YLK8;H0YC35	Clusterin;Clusterin beta chain;Clusterin alpha chain;Clusterin	27.5572	24.4998	1.11627	9.2476	0.993553
CAPNS1	A0A0C4DGQ5;K7ELJ7;P04632;A0A075B7C0;K7EIV0;K7EM73;U3KQE2	A0A0C4DGQ5;K7ELJ7;P04632;A0A075B7C0;K7EIV0;K7EM73;U3KQE2	Calpain small subunit 1	3.42069	14.2005	8.37893	10.6834	1
GPX1	P07203;A0A087WUQ6;P07203-2	P07203;A0A087WUQ6	Glutathione peroxidase 1	3.4239	6.53054	8.38681	9.81421	1
UGP2	E7EUC7;A0A087WYS1;Q16851;Q16851-2;C9JNZ1;C9JQU9;C9JVG3;C9JWG0	E7EUC7;A0A087WYS1;Q16851;Q16851-2;C9JNZ1;C9JQU9;C9JVG3;C9JWG0	UTP--glucose-1-phosphate uridylyltransferase	3.32789	9.08575	8.15163	10.7815	1
TKT	P29401-2;P29401;A0A0B4J1R6;E9PFF2	P29401-2;P29401;A0A0B4J1R6	Transketolase	0	7.4926	0	11.2472	1
IQGAP1	P46940;A0A0J9YXZ5	P46940;A0A0J9YXZ5	Ras GTPase-activating-like protein IQGAP1	0	6.8432	0	10.27	1
HLA-B	P01889;P03989;P10319;P18463;P18464;P18465;P30460;P30461;P30462;P30464;P30466;P30475;P30479;P30480;P30481;P30483;P30484;P30485;P30486;P30487;P30488;P30490;P30491;P30492;P30493;P30495;P30498;P30685;Q04826;Q29718;Q29836;Q29940;Q31610;Q95365;A0A140T951;A0A140T9A9;A0A140T9G0;A0A140T9H3;A0A140T9S9	P01889;P03989;P10319;P18463;P18464;P18465;P30460;P30461;P30462;P30464;P30466;P30475;P30479;P30480;P30481;P30483;P30484;P30485;P30486;P30487;P30488;P30490;P30491;P30492;P30493;P30495;P30498;P30685;Q04826;Q29718;Q29836;Q29940;Q31610;Q95365;A0A140T951;A0A140T9A9;A0A140T9G0;A0A140T9H3;A0A140T9S9	HLA class I histocompatibility antigen, B-7 alpha chain;HLA class I histocompatibility antigen, B-27 alpha chain;HLA class I histocompatibility antigen, B-58 alpha chain;HLA class I histocompatibility antigen, B-37 alpha chain;HLA class I histocompatibility antigen, B-51 alpha chain;HLA class I histocompatibility antigen, B-57 alpha chain;HLA class I histocompatibility antigen, B-8 alpha chain;HL…	0	7.07577	0	10.6227	1
COL6A6	A6NMZ7;A6NMZ7-2	A6NMZ7;A6NMZ7-2	Collagen alpha-6(VI) chain	3.55493	10.651	8.70777	12.7268	1
CAPZB	B1AK88;P47756;P47756-2;B1AK85;B1AK87	B1AK88;P47756;P47756-2;B1AK85;B1AK87	F-actin-capping protein subunit beta	0	6.97448	0	10.4657	1
CROCC	Q5TZA2;Q5TZA2-2;B1AKD8	Q5TZA2;Q5TZA2-2;B1AKD8	Rootletin	3.46733	11.8566	8.49318	11.2507	1
TYMP	P19971;C9JGI3;P19971-2	P19971;C9JGI3;P19971-2	Thymidine phosphorylase	3.79323	18.8343	9.29147	7.22324	1
MTPN	P58546;C9JL85	P58546;C9JL85	Myotrophin	3.34667	6.67443	8.19765	10.0134	1
SERPINB4	P48594;H0Y5H9;C9JZ65	P48594;H0Y5H9;C9JZ65	Serpin B4	3.76529	10.0046	9.22304	11.8784	1
	CON__P41361	CON__P41361		4.91263	5.77225	12.0334	8.65877	1
KRT17;JUP	CON__Q04695;Q04695;CON__Q9QWL7;F5GWP8;K7EPJ9;K7ESE1	CON__Q04695;Q04695;CON__Q9QWL7;F5GWP8;K7EPJ9	Keratin, type I cytoskeletal 17	3.79212	14.5748	9.28876	10.9506	1
KRT73;KRT74;KRT71	CON__Q32MB2;Q86Y46;F8W1S1;CON__Q7RTS7;Q7RTS7;Q86Y46-2;CON__Q3SY84;Q3SY84;H0YIC5;CON__Q6IME9;CON__Q14CN4-1;Q14CN4;Q14CN4-2;Q14CN4-3;H0YIG3	CON__Q32MB2;Q86Y46;F8W1S1;CON__Q7RTS7;Q7RTS7;Q86Y46-2;CON__Q3SY84;Q3SY84;H0YIC5	Keratin, type II cytoskeletal 73;Keratin, type II cytoskeletal 74;Keratin, type II cytoskeletal 71	0	12.3266	0	11.7009	1
KRT80	Q6KB66-3;CON__Q6KB66-1;Q6KB66;Q6KB66-2;CON__Q0VBK2	Q6KB66-3;CON__Q6KB66-1;Q6KB66;Q6KB66-2;CON__Q0VBK2	Keratin, type II cytoskeletal 80	0	7.65347	0	11.4835	1
KRT78	CON__Q7RTT2;CON__Q8N1N4-2;Q8N1N4;Q8N1N4-2	CON__Q7RTT2;CON__Q8N1N4-2;Q8N1N4;Q8N1N4-2	Keratin, type II cytoskeletal 78	0	14.2194	0	10.6828	1
KRT77	CON__Q7Z794;Q7Z794;F8VS61	CON__Q7Z794;Q7Z794	Keratin, type II cytoskeletal 1b	0	10.5375	0	12.5413	1
EIF4A2;EIF4A1	Q14240-2;Q14240;P60842;E7EQG2;P60842-2;J3KT12;J3QS69;J3QL43;J3KTB5;J3KSZ0;J3QR64;J3QLN6;J3KTN0	Q14240-2;Q14240;P60842;E7EQG2;P60842-2;J3KT12;J3QS69;J3QL43;J3KTB5;J3KSZ0;J3QR64;J3QLN6;J3KTN0	Eukaryotic initiation factor 4A-II;Eukaryotic initiation factor 4A-I	0	6.65762	0	9.99216	1
SAA1	E9PQD6;P0DJI8	E9PQD6;P0DJI8	Serum amyloid A protein	3.63201	7.32462	8.89657	11.006	1
ARHGDIB	P52566;F5H3P3;F5H6Q0;F5H2R5;H0YGX7	P52566;F5H3P3;F5H6Q0;F5H2R5;H0YGX7	Rho GDP-dissociation inhibitor 2	3.73854	9.80019	9.15752	11.6475	1
KRT18	P05783;F8VZY9	P05783;F8VZY9	Keratin, type I cytoskeletal 18	5.04625	19.1208	12.3607	14.4119	1
ATP5B	P06576;H0YH81;F8W079	P06576;H0YH81;F8W079	ATP synthase subunit beta, mitochondrial;ATP synthase subunit beta	0	7.51099	0	11.2692	1
MYL12B;MYL12A	J3QRS3;O14950;P19105	J3QRS3;O14950;P19105	Myosin regulatory light chain 12B;Myosin regulatory light chain 12A	3.45953	9.52624	8.47409	11.306	1
PPL	O60437;K7EKI8;K7EQ71	O60437;K7EKI8;K7EQ71	Periplakin	0	7.73278	0	11.6255	1
LYPD3	O95274	O95274	Ly6/PLAUR domain-containing protein 3	0	9.77783	0	11.6245	1
PLG	P00747;CON__P06868	P00747	Plasminogen;Plasmin heavy chain A;Activation peptide;Angiostatin;Plasmin heavy chain A, short form;Plasmin light chain B	11.2357	2.53825	12.3104	7.61476	1
CSTA	P01040;C9J0E4	P01040;C9J0E4	Cystatin-A	3.65193	12.5725	8.94537	12.0369	1
	P01766	P01766	Ig heavy chain V-III region BRO	0	11.631	0	11.0473	1
LMNA	P02545;P02545-3;P02545-6;P02545-2;Q3BDU5;P02545-4;P02545-5;Q5TCI8;H0YAB0;A0A0C4DGC5	P02545;P02545-3;P02545-6;P02545-2;Q3BDU5;P02545-4;P02545-5;Q5TCI8	Prelamin-A/C;Lamin-A/C	0	10.6937	0	12.7471	1
APOA2	V9GYM3;P02652;V9GYE3;V9GYG9;V9GYS1;V9GYC1	V9GYM3;P02652;V9GYE3;V9GYG9;V9GYS1;V9GYC1	Apolipoprotein A-II;Truncated apolipoprotein A-II	15.022	2.49236	11.6376	7.47709	1
APOA4	P06727	P06727	Apolipoprotein A-IV	11.4062	2.45287	12.5029	7.35861	1
ELANE	P08246	P08246	Neutrophil elastase	0	10.6938	0	12.6957	1
CTSG	P08311	P08311	Cathepsin G	3.1983	13.2972	7.8342	10.0376	1
ANXA4	P09525;Q6P452;P09525-2;B4E1S2	P09525;Q6P452;P09525-2;B4E1S2	Annexin A4;Annexin	3.59313	9.62591	8.80133	11.4308	1
TACSTD2	P09758	P09758	Tumor-associated calcium signal transducer 2	3.4431	7.57033	8.43383	11.3973	1
HSPA5	P11021	P11021	78 kDa glucose-regulated protein	3.78941	10.1347	9.28213	12.0221	1
RNASE3	P12724	P12724	Eosinophil cationic protein	0	6.67737	0	10.0288	1
LCP1	P13796;P13796-2	P13796;P13796-2	Plastin-2	0	9.99805	0	11.8603	1
MMP9	P14780	P14780	Matrix metalloproteinase-9;67 kDa matrix metalloproteinase-9;82 kDa matrix metalloproteinase-9	0	9.23962	0	10.9712	1
JUP	P14923;C9JKY1;C9JK18;C9J826;C9JTX4;K7ERP3;C9JPI2	P14923;C9JKY1;C9JK18;C9J826;C9JTX4	Junction plakoglobin	3.52603	14.7393	8.63697	11.0745	1
GLUL	P15104	P15104	Glutamine synthetase	0	7.07793	0	10.6205	1
CBR1	P16152;O75828;A8MTM1;E9PQ63;P16152-2	P16152	Carbonyl reductase [NADPH] 1	3.58534	9.8444	8.78226	11.6898	1
HIST1H1B	P16401	P16401	Histone H1.5	0	7.34604	0	11.0233	1
IL1RN	P18510-3;P18510;P18510-2;P18510-4	P18510-3;P18510;P18510-2;P18510-4	Interleukin-1 receptor antagonist protein	0	6.69953	0	10.0544	1
SON	P18583-9;P18583-5;P18583;P18583-7;P18583-4;P18583-3;P18583-10;P18583-6	P18583-9;P18583-5;P18583;P18583-7;P18583-4;P18583-3;P18583-10;P18583-6	Protein SON	0	6.02489	0	7.21572	1
S100P	P25815	P25815	Protein S100-P	3.61861	10.8305	8.86374	12.8551	1
CALML3	P27482	P27482	Calmodulin-like protein 3	0	7.22686	0	10.8611	1
LAP3	P28838;P28838-2;H0Y9Q1	P28838;P28838-2	Cytosol aminopeptidase	3.33304	9.29245	8.16425	11.0256	1
BLVRB	P30043;M0R192	P30043	Flavin reductase (NADPH)	3.44935	7.45881	8.44914	11.1886	1
CMPK1	P30085;Q5T0D2;P30085-2	P30085;Q5T0D2;P30085-2	UMP-CMP kinase	3.69479	10.5716	9.05036	12.5549	1
CORO1A	P31146	P31146	Coronin-1A	0	7.20076	0	10.8256	1
APOBEC3B;APOBEC3A	B0QYD3;Q9UH17;P31941;P31941-2	B0QYD3;Q9UH17;P31941;P31941-2	Probable DNA dC->dU-editing enzyme APOBEC-3B;Probable DNA dC->dU-editing enzyme APOBEC-3A	3.63315	7.20887	8.89935	10.8149	1
STIP1	P31948-2;P31948;P31948-3	P31948-2;P31948;P31948-3	Stress-induced-phosphoprotein 1	0	6.54459	0	9.81837	1
SPRR1A	P35321	P35321	Cornifin-A	3.37658	7.37478	8.2709	11.0662	1
MYH9;MYH11	P35579;P35579-2;P35749-2;P35749;P35749-3;P35749-4;P35580-4;P35580-3;P35580-2;P35580-5;P35580	P35579;P35579-2;P35749-2;P35749;P35749-3;P35749-4	Myosin-9;Myosin-11	0	7.01519	0	10.5429	1
SERPINB5	P36952	P36952	Serpin B5	3.49165	7.12512	8.55277	10.6954	1
ANXA11	P50995;P50995-2	P50995;P50995-2	Annexin A11	0	14.4885	0	10.8859	1
EPPK1	P58107;A0A087X1U6;A0A075B730	P58107;A0A087X1U6;A0A075B730	Epiplakin	0	7.24973	0	10.9219	1
YWHAG	P61981	P61981	14-3-3 protein gamma;14-3-3 protein gamma, N-terminally processed	3.25977	6.85478	7.98477	10.2976	1
YWHAE	P62258;P62258-2;K7EM20;I3L3T1;B4DJF2	P62258;P62258-2;K7EM20;I3L3T1;B4DJF2	14-3-3 protein epsilon	3.63915	17.857	8.91407	10.1511	1
HIST1H4A	P62805	P62805	Histone H4	3.85572	19.1942	9.44455	10.984	1
FABP5	Q01469;I6L8B7;A8MUU1	Q01469;I6L8B7	Fatty acid-binding protein, epidermal	3.60248	12.2631	8.82423	11.6363	1
DSG1	Q02413;Q02413-2	Q02413	Desmoglein-1	0	9.48419	0	11.2537	1
AHNAK	Q09666	Q09666	Neuroblast differentiation-associated protein AHNAK	0	9.94938	0	11.8066	1
CEACAM7	Q14002;A0A0A0MTT6;Q14002-2	Q14002	Carcinoembryonic antigen-related cell adhesion molecule 7	3.98001	7.98564	9.749	11.9804	1
DAG1	Q14118	Q14118	Dystroglycan;Alpha-dystroglycan;Beta-dystroglycan	3.30349	6.89807	8.09186	10.3485	1
SPARCL1	Q14515;Q14515-2	Q14515;Q14515-2	SPARC-like protein 1	13.0348	2.38743	10.099	7.16228	1
MYH14	Q7Z406-2;Q7Z406-6;Q7Z406;Q7Z406-4;Q7Z406-5;M0QY43;A0A0C4DFM8;A1L2Z2;Q5BKV1;E7ERA5	Q7Z406-2;Q7Z406-6;Q7Z406;Q7Z406-4;Q7Z406-5	Myosin-14	3.57732	8.04495	8.7626	12.0872	1
LSR	Q86X29;Q86X29-4;S4R3V8;Q86X29-5;Q86X29-6	Q86X29;Q86X29-4;S4R3V8;Q86X29-5;Q86X29-6	Lipolysis-stimulated lipoprotein receptor	0	9.25779	0	10.98	1
