# Supplementary material for: Tear proteomic profile in three distinct ocular surface diseases: keratoconus, pterygium, and dry eye related to graft-versus-host disease
Source: Clin Proteomics. 2020 Dec 7;17:42. doi: 10.1186/s12014-020-09307-5 (PMC7720622; doi:10.1186/s12014-020-09307-5)
Supplement: Supplementary file 3 — Additional file 3: Table S3. Proteins identified in GVHD and control group tears. Gene names, protein names and ID, and Student´s t-test results comparing all proteins identified in GVHD and control group. [file 12014_2020_9307_MOESM3_ESM.xlsx]

## Sheet: Sheet1
Gene names	Protein IDs	Majority protein IDs	Protein names	average (control)	average (GVHD)	STD (control)	STD (GVHD)	Student's t-test p-value
TKT	P29401-2;P29401;A0A0B4J1R6;E9PFF2;F8W888;F8WAX4	P29401-2;P29401;A0A0B4J1R6;E9PFF2	Transketolase	14.1491	22.8311	10.9843	8.08034	2.7514e-05
DEFA1;DEFA3	P59665;P59666	P59665;P59666	Neutrophil defensin 1;HP 1-56;Neutrophil defensin 2;Neutrophil defensin 3;HP 3-56;Neutrophil defensin 2	20.6242	30.0774	10.1961	1.62949	3.89812e-05
	CON__P13646-1;K7EQH6;CON__P35900;P35900;K7EMJ2;A0A140TA69;CON__Q8IUT8;O76011;CON__Q6IFU5;Q6A162;CON__O76009;CON__Q6NTB9;O76009;A0A140TA62;CON__O76011;G3V1C2;J3QR55	CON__P13646-1		25.7717	30.1407	1.38553	1.55237	5.89259e-05
LCN1	P31025;Q5VSP4	P31025	Lipocalin-1	34.5511	25.2225	0.844871	3.99657	6.92024e-05
TGM2	P21980;P21980-2;P21980-3;A2A299	P21980;P21980-2	Protein-glutamine gamma-glutamyltransferase 2	20.1971	15.2016	9.91349	10.5053	9.47906e-05
LTF	P02788;E7ER44;E7EQB2;P02788-2;C9JCF5	P02788;E7ER44;E7EQB2;P02788-2	Lactotransferrin;Kaliocin-1;Lactoferroxin-A;Lactoferroxin-B;Lactoferroxin-C	35.4361	28.5757	1.68206	3.07168	0.000196589
AZGP1	P25311;C9JEV0;H7BZJ8	P25311;C9JEV0	Zinc-alpha-2-glycoprotein	32.2741	28.9473	1.20853	1.36574	0.000229409
CRISP3	J3KPA1;P54108-3;P54108-2;P54108;I3L0A1	J3KPA1;P54108-3;P54108-2;P54108;I3L0A1	Cysteine-rich secretory protein 3	9.13542	10.8982	14.1565	11.4975	0.000239299
IGJ	P01591;D6RD17;D6RHJ6;C9JA05	P01591;D6RD17;D6RHJ6	Immunoglobulin J chain	29.8442	25.9411	0.911167	1.84344	0.000283347
CTSB	P07858;E9PQM1;E9PSG5;E9PLY3;E9PHZ5;E9PNL5;E9PKQ7;E9PCB3;E9PJ67;E9PR54;E9PS78;R4GMQ5	P07858	Cathepsin B;Cathepsin B light chain;Cathepsin B heavy chain	21.1974	22.6608	10.4322	1.04617	0.000380003
PIGR	P01833	P01833	Polymeric immunoglobulin receptor;Secretory component	30.787	27.3444	1.28931	1.5589	0.000462125
LYZ	P61626;A0A0B4J259;F8VV32	P61626;A0A0B4J259;F8VV32	Lysozyme C	33.4481	28.2067	1.01425	2.78013	0.000611957
LGALS3BP	Q08380;K7EP36;K7EKQ5;K7ESM3;K7EJD3;K7EJY8;K7ERZ6;K7EN99;K7ES75	Q08380	Galectin-3-binding protein	20.8346	15.4581	10.2364	10.706	0.000657401
KRT4	CON__P19013;P19013;F8VZR6;F8VX05	CON__P19013;P19013	Keratin, type II cytoskeletal 4	21.2574	28.9407	10.4817	1.4462	0.000668104
NUCB2;Nucb2	A0A087WSV8;V9HW75;E9PKG6;P80303;P80303-2;Q2L696;H0YEG8;E9PLE9;E9PLR0;H0YD18;E9PM22;E9PJP3	A0A087WSV8;V9HW75;E9PKG6;P80303;P80303-2;Q2L696	Nucleobindin-2	20.5504	8.71437	10.088	11.2593	0.000702301
KRT5	CON__P13647;P13647;H0YI76;F8W0C6;H0YIN9;F8VV57;F8VU69	CON__P13647;P13647	Keratin, type II cytoskeletal 5	26.2104	29.1925	1.45272	1.26728	0.000704407
DMBT1	Q9UGM3-6;Q9UGM3-7;Q9UGM3;Q9UGM3-3;Q9UGM3-5;Q9UGM3-2;Q9UGM3-8;Q9UGM3-4;Q9UGM3-9	Q9UGM3-6;Q9UGM3-7;Q9UGM3;Q9UGM3-3;Q9UGM3-5;Q9UGM3-2;Q9UGM3-8;Q9UGM3-4;Q9UGM3-9	Deleted in malignant brain tumors 1 protein	29.4217	24.7467	2.08104	2.16786	0.000830619
SAA4	A0A096LPE2;P35542;P0DJI9;G3V1D9;P0DJI9-2;E9PR14	A0A096LPE2;P35542	Serum amyloid A-4 protein	15.0521	16.7467	11.664	11.5635	0.00149159
PIP	P12273	P12273	Prolactin-inducible protein	31.346	26.5897	2.11569	2.5587	0.00186795
	A0A0G2JMB2	A0A0G2JMB2		27.3812	24.581	1.10581	1.58333	0.00199465
FN1	P02751-15;P02751-7;P02751;P02751-3;P02751-17;P02751-8;P02751-13;P02751-14;P02751-9;P02751-5;P02751-6;P02751-10;P02751-11;P02751-4;P02751-12;P02751-16;P02751-2;H0Y7Z1;H0Y4K8	P02751-15;P02751-7;P02751;P02751-3;P02751-17;P02751-8;P02751-13;P02751-14;P02751-9;P02751-5;P02751-6;P02751-10;P02751-11;P02751-4;P02751-12;P02751-16	Fibronectin;Anastellin;Ugl-Y1;Ugl-Y2;Ugl-Y3	27.7117	21.7473	1.18258	7.87818	0.00207119
CASP14	P31944	P31944	Caspase-14;Caspase-14 subunit p19;Caspase-14 subunit p10	14.7901	20.1297	11.4902	10.6653	0.00242726
MSLN	Q13421-2;Q13421;Q13421-3;Q13421-4;H3BR90;H3BUX1;H3BMA1;H3BV92	Q13421-2;Q13421;Q13421-3;Q13421-4;H3BR90	Mesothelin;Megakaryocyte-potentiating factor;Mesothelin, cleaved form	25.6917	15.532	1.97804	10.7646	0.00244204
ANXA1	P04083;Q5T3N1;Q5T3N0	P04083;Q5T3N1	Annexin A1;Annexin	24.7958	27.1322	1.5088	1.04164	0.00246695
KRT19	P08727;C9JM50;K7EMS3;CON__P19001	P08727	Keratin, type I cytoskeletal 19	25.5683	28.5042	0.956391	1.79137	0.00248376
A2M	P01023;P20742;P20742-2;CON__ENSEMBL:ENSBTAP00000024146;H0YFH1;F8W7L3	P01023	Alpha-2-macroglobulin	26.135	26.1344	1.82039	9.26049	0.00289432
CFB	B4E1Z4;P00751;E7ETN3;A0A0G2JH38;P00751-2;H7C5H1;C9JRT3;E9PDZ0;H7C526	B4E1Z4;P00751;E7ETN3;A0A0G2JH38;P00751-2	Complement factor B;Complement factor B Ba fragment;Complement factor B Bb fragment	20.1443	26.8659	9.95947	1.2982	0.0031989
KRT6A;KRT6C	CON__P02538;P02538;CON__P48668;P48668;CON__Q8VED5;Q8IWY7;P14136-2;P14136;P14136-3;K7EKH9;K7EJU1;K7ELP4;B4DIR1	CON__P02538;P02538;CON__P48668;P48668	Keratin, type II cytoskeletal 6A;Keratin, type II cytoskeletal 6C	28.0528	30.6219	1.45236	1.42225	0.00374068
SPRR3	Q9UBC9;B1AN48	Q9UBC9;B1AN48	Small proline-rich protein 3	7.41975	19.8855	11.5158	10.4965	0.00403862
CLU	P10909-2;P10909-5;P10909;P10909-4;H0YLK8;P10909-3;H0YC35;E7ERK6;E7ETB4;E5RJZ5;E5RH61;E5RGB0;E5RG36;H0YAS8	P10909-2;P10909-5;P10909;P10909-4;H0YLK8;P10909-3;H0YC35;E7ERK6	Clusterin;Clusterin beta chain;Clusterin alpha chain;Clusterin	27.27	25.3784	1.00487	1.10693	0.00415922
PLG	P00747;A6PVI2;Q5TEH5;CON__P06868;Q02325	P00747	Plasminogen;Plasmin heavy chain A;Activation peptide;Angiostatin;Plasmin heavy chain A, short form;Plasmin light chain B	15.1439	19.7433	11.7516	10.4342	0.00466695
IGHM	A0A1B0GUU9;P01871-2;P01871;A0A087WYJ9;P04220	A0A1B0GUU9;P01871-2;P01871;A0A087WYJ9;P04220	Ig mu chain C region;Ig mu heavy chain disease protein	26.2754	28.1675	0.74454	1.25062	0.00485847
ANXA2;ANXA2P2	P07355-2;P07355;H0YN42;H0YMU9;H0YMD0;A6NMY6;H0YKS4;H0YM50;H0YMM1;H0YNP5;H0YKX9;H0YMT9;H0YLV6;H0YKZ7;H0YMW4;H0YL33;H0YN28;H0YKL9;H0YKV8;H0YNA0;H0YMD9;H0YKN4;H0YN52;H0YNB8;H0YLE2	P07355-2;P07355;H0YN42;H0YMU9;H0YMD0;A6NMY6;H0YKS4;H0YM50;H0YMM1;H0YNP5	Annexin A2;Annexin;Putative annexin A2-like protein	20.8897	27.6997	10.2751	1.58173	0.00522208
IGHA1	P01876	P01876	Ig alpha-1 chain C region	32.5123	30.0481	1.35162	1.50029	0.00533309
B2M	P61769;F5H6I0;H0YLF3	P61769;F5H6I0;H0YLF3	Beta-2-microglobulin;Beta-2-microglobulin form pI 5.3	23.5325	24.8678	11.5543	2.15665	0.00559022
HRG	P04196	P04196	Histidine-rich glycoprotein	14.4643	16.6712	11.2249	11.5315	0.00585396
DBNL	Q9UJU6-3;Q9UJU6-2;Q9UJU6;B4DDD6;Q9UJU6-6;F8WBG8;H0Y5J4;Q9UJU6-4;Q9UJU6-5;F8WFE1;F8WBB2;F8WC20;F2Z3E3;F8WCK3;F8WB73;F2Z2V3	Q9UJU6-3;Q9UJU6-2;Q9UJU6;B4DDD6;Q9UJU6-6;F8WBG8	Drebrin-like protein	14.3664	10.2649	11.1292	10.8251	0.00622035
H2AFX;HIST1H2AA;HIST1H2AB;HIST1H2AG;HIST1H2AD;HIST2H2AA3;HIST3H2A;HIST1H2AC;HIST2H2AC;H2AFJ;HIST1H2AH;HIST1H2AJ;HIST2H2AB;H2AFZ;H2AFV	A0A0U1RRH7;A0A0U1RR32;P16104;Q96QV6;P04908;P0C0S8;P20671;Q6FI13;Q7L7L0;Q93077;Q16777;Q9BTM1;Q96KK5;Q99878;Q9BTM1-2;Q8IUE6;P0C0S5;Q71UI9;C9J0D1;Q71UI9-2;H0YFX9;Q71UI9-4;Q71UI9-3;C9J386;Q71UI9-5	A0A0U1RRH7;A0A0U1RR32;P16104;Q96QV6;P04908;P0C0S8;P20671;Q6FI13;Q7L7L0;Q93077;Q16777;Q9BTM1;Q96KK5;Q99878;Q9BTM1-2;Q8IUE6;P0C0S5;Q71UI9;C9J0D1;Q71UI9-2;H0YFX9	Histone H2A.x;Histone H2A type 1-A;Histone H2A type 1-B/E;Histone H2A type 1;Histone H2A type 1-D;Histone H2A type 2-A;Histone H2A type 3;Histone H2A type 1-C;Histone H2A type 2-C;Histone H2A.J;Histone H2A type 1-H;Histone H2A type 1-J;Histone H2A type 2-B;Histone H2A.Z;Histone H2A.V;Histone H2A	10.9829	24.3631	12.0334	1.19835	0.00676244
FLG	CON__P20930;P20930	CON__P20930;P20930	Filaggrin	18.1702	23.1673	9.22875	8.32162	0.00693321
PRR4	A0A087WY73;Q16378	A0A087WY73;Q16378	Proline-rich protein 4	31.0884	17.1289	3.07411	12.2668	0.0072437
IGHA2	P01877	P01877	Ig alpha-2 chain C region	13.0914	4.63275	14.3459	9.76709	0.00742835
PSAP	C9JIZ6;P07602-3;P07602-2;P07602;A0A0J9YXB8;Q5BJH1	C9JIZ6;P07602-3;P07602-2;P07602	Proactivator polypeptide;Saposin-A;Saposin-B-Val;Saposin-B;Saposin-C;Saposin-D	20.0296	20.4362	9.83431	7.21536	0.00764588
MYL6	B7Z6Z4;G3V1V0;G8JLA2;J3KND3;P60660;P60660-2;F8W1R7;F8VPF3;G3V1Y7;P14649;F8W180;F8W1I5;F8VZU9	B7Z6Z4;G3V1V0;G8JLA2;J3KND3;P60660;P60660-2;F8W1R7;F8VPF3;G3V1Y7	Myosin light polypeptide 6	10.9504	21.6417	12.0121	7.65927	0.00811213
IGHG3	P01860	P01860	Ig gamma-3 chain C region	27.3769	29.7946	2.03473	1.21048	0.00937788
CTSG	P08311	P08311	Cathepsin G	6.77737	19.6742	10.5001	10.4762	0.00940201
SLPI	P03973	P03973	Antileukoproteinase	22.6065	24.7837	11.1176	1.52972	0.00951668
HIST1H4A	P62805	P62805	Histone H4	11.6155	22.6895	12.7289	8.02911	0.0100344
CFH	P08603;P08603-2;A0A0D9SG88;Q5TFM2;Q02985;Q02985-2;Q6NSD3;A0A087WYK9	P08603	Complement factor H	16.1118	23.7483	12.5074	8.43265	0.0122156
YWHAZ	E7EX29;P63104;E7ESK7;B0AZS6;P63104-2;E7EVZ2;E9PD24;E5RIR4;H0YB80;B7Z2E6;E5RGE1	E7EX29;P63104;E7ESK7;B0AZS6	14-3-3 protein zeta/delta	20.5726	23.9306	10.1239	8.48465	0.0124561
CBR1	P16152;O75828;A8MTM1;E9PQ63;P16152-2	P16152	Carbonyl reductase [NADPH] 1	7.56591	14.5538	11.7228	10.0633	0.0149888
TUBB4B;TUBB4A	P68371;P04350;M0R278;M0QZL7;M0R2D3;M0QY85;M0QYM7;M0R042;M0QX14;M0QY37;M0R0X0;M0R2T4;A0A075B724	P68371;P04350	Tubulin beta-4B chain;Tubulin beta-4A chain	22.46	20.1903	11.0611	10.6728	0.0164851
RNH1	P13489;E9PIM9;E9PLZ3;E9PMJ3;E9PIK5;E9PMN0;E9PMA9;H0YCR7;E9PMI1;E9PR82	P13489;E9PIM9;E9PLZ3;E9PMJ3;E9PIK5;E9PMN0;E9PMA9	Ribonuclease inhibitor	7.65151	15.3494	11.8561	10.5968	0.0168743
EZR	E7EQR4;P15311;P35241-5;P35241;P35241-4;E9PNV3;E9PQ82;P35241-3	E7EQR4;P15311	Ezrin	24.6083	23.2745	0.856054	8.22088	0.0179614
HSPA8	P11142;E9PKE3;P11142-2;E9PN89;E9PNE6;E9PLF4;E9PK54;E9PQK7;E9PQQ4;A8K7Q2;P54652;E9PI65;E9PPY6;E9PN25;E9PS65;E9PM13	P11142;E9PKE3;P11142-2;E9PN89;E9PNE6;E9PLF4	Heat shock cognate 71 kDa protein	19.3574	25.0432	9.50941	1.39664	0.0193655
ACTN4	O43707;O43707-2;F5GXS2;O43707-3;H7C144;P35609;P35609-2;A0A087WSZ2;K7EJH8;H0YJW3;G3V5M4;K7EP19;F6THM6;G3V2E8;C9JY79;Q9H254;Q9H254-4;M0QZQ3;Q9H254-2	O43707;O43707-2	Alpha-actinin-4	18.8354	22.5281	9.32812	8.06954	0.0197502
LRG1	P02750	P02750	Leucine-rich alpha-2-glycoprotein	18.2199	18.5504	8.94424	9.81364	0.0204803
HNRNPK	P61978-2;P61978;P61978-3;Q5T6W2;S4R359	P61978-2;P61978;P61978-3;Q5T6W2;S4R359	Heterogeneous nuclear ribonucleoprotein K	12.0644	10.3237	13.2291	10.945	0.0207973
S100A14	Q9HCY8	Q9HCY8	Protein S100-A14	13.0268	17.3467	10.1475	9.20644	0.02087
KRT14	CON__P02533;P02533;CON__Q61782	CON__P02533;P02533	Keratin, type I cytoskeletal 14	20.672	27.7531	10.4401	1.64954	0.0229996
C4BPA	P04003;A6PVY5;F2Z2V7	P04003	C4b-binding protein alpha chain	7.20899	21.3015	11.1737	7.54185	0.0240885
TF	P02787;H7C5E8;C9JVG0;F8WCI6;F8WEK9;C9JB55;F8WC57;CON__Q2HJF0	P02787	Serotransferrin	28.2892	30.924	2.63507	1.5735	0.0240963
YWHAB	P31946;P31946-2;A0A0J9YWE8;Q4VY19;Q4VY20;A0A0J9YWZ2	P31946;P31946-2;A0A0J9YWE8;Q4VY19;Q4VY20	14-3-3 protein beta/alpha;14-3-3 protein beta/alpha, N-terminally processed	15.7997	20.2445	12.2669	10.7033	0.0251449
ITIH1	P19827;P19827-2;P19827-3;F8WAS2;H7C0N0;CON__Q0VCM5;H7C5I0	P19827;P19827-2;P19827-3	Inter-alpha-trypsin inhibitor heavy chain H1	10.9043	16.0069	11.949	11.0562	0.0257958
C3	P01024;CON__Q2UVX4;M0QXZ3;M0QYC8;M0R0Q9	P01024	Complement C3;Complement C3 beta chain;Complement C3 alpha chain;C3a anaphylatoxin;Complement C3b alpha chain;Complement C3c alpha chain fragment 1;Complement C3dg fragment;Complement C3g fragment;Complement C3d fragment;Complement C3f fragment;Complement C3c alpha chain fragment 2	27.5984	29.1785	1.58813	0.97605	0.0260901
TFF1	P04155	P04155	Trefoil factor 1	15.2484	15.4994	11.8374	13.4218	0.0265191
	CON__P00761	CON__P00761		31.5353	29.1774	1.81498	1.89263	0.0281548
ALB	CON__P02768-1;P02768;A0A0C4DGB6;B7WNR0;D6RHD5;H0YA55;C9JKR2;P02768-2;A0A087WWT3;P02768-3;H7C013	CON__P02768-1;P02768;A0A0C4DGB6;B7WNR0;D6RHD5;H0YA55;C9JKR2;P02768-2;A0A087WWT3;P02768-3	Serum albumin	33.517	35.3109	2.01885	0.933491	0.028218
PRDX6	P30041	P30041	Peroxiredoxin-6	11.9258	17.6302	13.0739	9.34189	0.0293976
ACTB	CON__P60712;P60709;E7EVS6;G5E9R0;P63267-2;C9JZR7;C9JUM1;C9JTX5;A5A3E0;Q6S8J3;P0CG38;Q9BYX7;Q562R1;P0CG39;F8WCH0	CON__P60712;P60709	Actin, cytoplasmic 1;Actin, cytoplasmic 1, N-terminally processed	27.2701	28.9692	1.48636	1.31089	0.0314076
	P01780;A0A0B4J1V1;P01762;P01763;A0A0C4DH32;A0A075B7F0	P01780;A0A0B4J1V1;P01762;P01763	Ig heavy chain V-III region JON;Ig heavy chain V-III region TRO;Ig heavy chain V-III region WEA	18.8553	16.8158	9.28115	8.92907	0.0329597
CFL1	E9PK25;P23528;E9PP50;G3V1A4;E9PQB7;E9PS23;Q9Y281;Q9Y281-3;E9PLJ3	E9PK25;P23528;E9PP50;G3V1A4;E9PQB7;E9PS23	Cofilin-1	14.6167	23.9949	11.4075	1.36225	0.0361628
CST3	P01034	P01034	Cystatin-C	19.9611	15.1298	9.85739	10.5504	0.0394089
PHGDH	O43175;Q5SZU1	O43175;Q5SZU1	D-3-phosphoglycerate dehydrogenase	6.9917	5.70544	10.8366	9.19036	0.0414117
	A0A0B4J1Y9	A0A0B4J1Y9		15.6295	20.132	12.1132	7.11928	0.0416672
	A0A075B7B8	A0A075B7B8		19.5688	13.0894	9.60642	11.3171	0.043448
KNG1	P01042;P01042-2;P01042-3	P01042;P01042-2;P01042-3	Kininogen-1;Kininogen-1 heavy chain;T-kinin;Bradykinin;Lysyl-bradykinin;Kininogen-1 light chain;Low molecular weight growth-promoting factor	19.8496	22.7974	9.74956	8.1127	0.0436977
S100A9	P06702	P06702	Protein S100-A9	24.5617	26.5507	1.45101	1.88251	0.0440424
UPK3BL;POLR2J3	E5RIL1;E7EWC6;B0FP48	E5RIL1;E7EWC6;B0FP48	Uroplakin-3b-like protein	14.6078	18.3642	11.3188	9.70791	0.0443767
	A0A075B6R9;A0A0C4DH68	A0A075B6R9;A0A0C4DH68		11.4698	8.82765	12.5651	11.4007	0.0471444
TXN	P10599;P10599-2	P10599;P10599-2	Thioredoxin	22.9119	22.2672	0.946908	8.02675	0.0495777
SPRR2D;SPRR2B	P22532;P35325	P22532;P35325	Small proline-rich protein 2D;Small proline-rich protein 2B	7.255	16.7993	11.2416	11.6403	0.0545727
PDIA3	P30101;H7BZJ3	P30101	Protein disulfide-isomerase A3	14.3797	20.8482	11.168	7.42791	0.055555
HSPG2	P98160;A0A0U1RQT3;H0Y5A9;H7BYA5	P98160	Basement membrane-specific heparan sulfate proteoglycan core protein;Endorepellin;LG3 peptide	21.2231	11.5691	10.5056	12.2433	0.0569307
ALDOA	P04075-2;P04075;J3KPS3;H3BQN4;H3BPS8;H3BR04;H3BUH7;H3BMQ8;H3BU78;H3BR68	P04075-2;P04075;J3KPS3;H3BQN4;H3BPS8;H3BR04;H3BUH7	Fructose-bisphosphate aldolase A;Fructose-bisphosphate aldolase	12.1283	23.2535	13.3201	8.22355	0.0590396
A1BG	P04217;P04217-2;M0R009;CON__Q2KJF1	P04217;P04217-2;M0R009	Alpha-1B-glycoprotein	16.0366	23.0225	12.4371	8.18739	0.0608272
TIMP1	P01033;Q5H9A7;H0Y789;Q5H9B5;Q5H9B4	P01033;Q5H9A7;H0Y789	Metalloproteinase inhibitor 1	19.7445	13.298	9.72644	11.4818	0.0630793
FABP5	Q01469;I6L8B7;A8MUU1	Q01469;I6L8B7	Fatty acid-binding protein, epidermal	7.81681	22.8225	12.1101	8.10297	0.0656996
YWHAQ	P27348;E9PG15	P27348;E9PG15	14-3-3 protein theta	6.95577	13.4453	10.7758	11.5922	0.0659074
CALML3	P27482	P27482	Calmodulin-like protein 3	11.0047	18.5575	12.0583	9.81457	0.0667838
ALDH1A1	P00352;Q5SYQ8;Q5SYQ9;Q5SYQ7	P00352	Retinal dehydrogenase 1	8.43495	13.9133	13.0781	12.0065	0.0693971
S100A8	P05109	P05109	Protein S100-A8	18.2401	24.3352	8.95317	2.72006	0.0728923
HBA2	CON__P01966;G3V1N2	CON__P01966;G3V1N2		8.02466	15.1568	12.4422	13.051	0.0745624
TMSB4X	P62328	P62328	Thymosin beta-4;Hematopoietic system regulatory peptide	20.3764	23.2555	10.0614	8.24977	0.0749826
IGHG1	A0A0A0MS08;P01857;A0A0A0MS07	A0A0A0MS08;P01857;A0A0A0MS07	Ig gamma-1 chain C region	27.6041	29.4822	2.1189	1.75503	0.0752998
S100A10	P60903	P60903	Protein S100-A10	10.6633	16.2714	11.6876	11.2984	0.0766198
CAPN1	P07384;E9PRM1;E9PQB3;E9PSA6;E9PJA6;E9PMC6;E9PLC9;E9PJJ3;E9PLX0;E9PIA9	P07384	Calpain-1 catalytic subunit	10.8836	15.9815	11.9397	11.0417	0.0796824
SFN	P31947;P31947-2;Q04917;A2IDB2;K7EIT4;A2IDB1;F8WEB6	P31947;P31947-2	14-3-3 protein sigma	20.3268	23.8403	10.0845	8.59879	0.0806683
CALML5	Q9NZT1	Q9NZT1	Calmodulin-like protein 5	18.0671	15.9897	8.90055	11.0651	0.0827465
LACRT	Q9GZZ8;F8W0V3;H0YI00	Q9GZZ8;F8W0V3	Extracellular glycoprotein lacritin	30.5057	12.5922	3.08649	13.8581	0.0883945
PROL1	Q99935	Q99935	Proline-rich protein 1;Opiorphin	27.4023	6.74521	3.20466	11.0453	0.0901901
GAPDH	P04406;P04406-2;E7EUT5;O14556	P04406;P04406-2;E7EUT5	Glyceraldehyde-3-phosphate dehydrogenase	15.835	25.5845	12.3523	1.61677	0.0914269
ALDH3A1	P30838;E9PNN6;C9JMC5;I3L3I9;A8MYB8;C9JKT2;I3L1H6;I3L4E5;P51648-2;P51648;P43353;P43353-2;J3QRD1;P48448;I3L1M4;E9PJV0;J3QS00;I3L3W9	P30838;E9PNN6;C9JMC5;I3L3I9;A8MYB8;C9JKT2	Aldehyde dehydrogenase, dimeric NADP-preferring	16.0047	23.0548	12.4674	8.201	0.0937808
APOA2	V9GYM3;P02652;V9GYE3;V9GYG9;V9GYS1;V9GYC1	V9GYM3;P02652;V9GYE3;V9GYG9	Apolipoprotein A-II;Truncated apolipoprotein A-II	15.3695	25.2313	11.9066	2.33412	0.0942302
CD5L	O43866	O43866	CD5 antigen-like	12.1603	17.5683	13.3218	9.44532	0.0949775
P4HB	P07237;H7BZ94;I3L398;H0Y3Z3;I3L312;I3NI03;I3L3P5;I3L4M2;I3L3U6;I3L0S0;I3L514;I3L1Y5	P07237;H7BZ94;I3L398;H0Y3Z3;I3L312;I3NI03	Protein disulfide-isomerase	10.8041	20.6818	11.8429	7.35948	0.102329
CAPG	P40121;P40121-2;E7ENU9;B8ZZL6;H7C0X8	P40121;P40121-2;E7ENU9;B8ZZL6	Macrophage-capping protein	7.09279	17.7925	10.9979	9.39183	0.103014
ORM1	P02763	P02763	Alpha-1-acid glycoprotein 1	21.014	27.0335	10.401	2.05108	0.110865
NUTF2	P61970	P61970	Nuclear transport factor 2	6.94655	9.77052	10.7678	10.3128	0.110948
SERPIND1	P05546	P05546	Heparin cofactor 2	6.86395	8.92289	10.6485	11.5304	0.114218
	A0A0A0MT01;A0A0A0MS51;P06396-3;P06396-4;P06396-2;CON__Q3SX14;Q5T0I0;A0A0U1RQL8;Q5T0I1	A0A0A0MT01;A0A0A0MS51;P06396-3;P06396-4;P06396-2;CON__Q3SX14		25.7756	26.6855	1.11527	1.0109	0.115303
AKR1C2;AKR1C1	P52895;B4DK69;S4R3P0;H0Y804;P42330-2;P52895-2	P52895;B4DK69;S4R3P0;H0Y804	Aldo-keto reductase family 1 member C2	12.0822	13.172	13.3456	11.3695	0.116584
FUCA1	P04066	P04066	Tissue alpha-L-fucosidase	13.3696	11.3658	10.3692	9.818	0.117107
MUC1	P15941-2;A0A087WWM1;P15941;P15941-3;P15941-4;A0A087X2A4;A0A0C4DGW3;P15941-8;A0A0A0MSH4;P15941-11;P15941-17;P15941-7;A0A087WVJ0;P15941-13;Q7Z536;A0A087WZZ6;A0A087X061;A0A0A0MRB3;B1AVQ7	P15941-2;A0A087WWM1;P15941;P15941-3;P15941-4;A0A087X2A4;A0A0C4DGW3;P15941-8;A0A0A0MSH4;P15941-11;P15941-17;P15941-7;A0A087WVJ0;P15941-13;Q7Z536;A0A087WZZ6;A0A087X061;A0A0A0MRB3;B1AVQ7	Mucin-1;Mucin-1 subunit alpha;Mucin-1 subunit beta	10.1239	10.7057	11.1033	11.3002	0.117994
APOH	P02749;J3QLI0;J3QRN2;J3KS17;CON__P17690	P02749	Beta-2-glycoprotein 1	20.0879	20.0839	9.84488	10.6494	0.130544
ENO1	P06733;P06733-2;K7EM90;P09104;P13929;P13929-2;P09104-2;P13929-3;F5H0C8;E5RGZ4;K7EKN2;K7EPM1;E5RG95;E5RI09;F5H1C3	P06733;P06733-2	Alpha-enolase	24.7972	26.3706	2.10858	1.78703	0.13263
ITIH2	P19823;Q5T985;CON__Q9TRI1;Q5T987	P19823;Q5T985	Inter-alpha-trypsin inhibitor heavy chain H2	19.1205	21.3954	9.39739	7.57228	0.134545
CST4	P01036	P01036	Cystatin-S	28.2468	9.87072	2.99205	12.9342	0.135755
FBP1	P09467	P09467	Fructose-1,6-bisphosphatase 1	7.54749	14.1634	11.7087	9.88984	0.137317
GSR	P00390;P00390-3;P00390-2;P00390-4;P00390-5;H0YC68;E5RI06	P00390;P00390-3;P00390-2;P00390-4;P00390-5;H0YC68	Glutathione reductase, mitochondrial	10.9442	15.9621	12.0055	11.0309	0.138035
	A0A0A0MS15	A0A0A0MS15		14.7744	14.9947	11.4476	10.3709	0.138999
IGLL5;IGLC1	A0A0B4J231;B9A064;P0CG04	A0A0B4J231;B9A064;P0CG04	Immunoglobulin lambda-like polypeptide 5;Ig lambda-1 chain C regions	20.5998	19.0089	10.1275	10.0664	0.13937
IGKC	P01834	P01834	Ig kappa chain C region	30.6348	29.591	1.51484	1.15839	0.141442
SERPINF2	P08697;CON__P28800;A0A0G2JPA8;P08697-2;A0A0J9YWQ3;C9JPV4;A0A0J9YY65;C9JMH6	P08697;CON__P28800;A0A0G2JPA8;P08697-2;A0A0J9YWQ3;C9JPV4;A0A0J9YY65;C9JMH6	Alpha-2-antiplasmin	14.1272	13.2644	10.9632	11.435	0.142526
QSOX1	O00391;O00391-2	O00391;O00391-2	Sulfhydryl oxidase 1	14.5701	14.523	11.3435	10.0468	0.144555
ACTC1;ACTA1;ACTA2;ACTG2	P68032;P68133;P62736;P63267;A6NL76;F6QUT6;F6UVQ4;C9JFL5;B8ZZJ2;F8WB63	P68032;P68133;P62736;P63267;A6NL76;F6QUT6;F6UVQ4;C9JFL5;B8ZZJ2;F8WB63	Actin, alpha cardiac muscle 1;Actin, alpha skeletal muscle;Actin, aortic smooth muscle;Actin, gamma-enteric smooth muscle	20.7752	21.205	10.2953	11.2868	0.146509
TFF3	A0A0A6YYJ4;Q07654;X6R3S7	A0A0A6YYJ4;Q07654;X6R3S7	Trefoil factor 3	7.44778	7.54427	11.5431	9.85919	0.159152
LDHA	P00338-3;P00338;P00338-4;P00338-2;P00338-5;F5GXY2;F5GYU2;F5GXH2;F5H6W8;F5H5J4;F5GZQ4;F5GXU1;F5GWW2;F5GXC7;F5H8H6;P07864;Q6ZMR3;F5H245;G3XAP5;A0A087WUM2;F5H155;F5H5G7	P00338-3;P00338;P00338-4;P00338-2;P00338-5;F5GXY2;F5GYU2	L-lactate dehydrogenase A chain	15.5327	22.5627	12.1141	8.1487	0.159458
SLC34A2	O95436;O95436-2	O95436;O95436-2	Sodium-dependent phosphate transport protein 2B	6.65625	10.5276	10.3254	11.1055	0.159516
ZG16B	Q96DA0;A0A0C4DGN4;I3L3X0;I3L1H9	Q96DA0;A0A0C4DGN4	Zymogen granule protein 16 homolog B	20.4148	8.75108	10.241	11.391	0.160475
COMT	P21964;P21964-2;E7EMS6	P21964;P21964-2	Catechol O-methyltransferase	7.20215	10.1642	11.1749	10.7266	0.163421
PRDX5	P30044;P30044-2;P30044-3;P30044-4	P30044;P30044-2;P30044-3	Peroxiredoxin-5, mitochondrial	11.9558	20.2966	13.1572	7.21302	0.163826
GPI	A0A0A0MTS2;P06744;K7EQ48;P06744-2;A0A0J9YYH3;A0A0J9YXP8;A0A0J9YX90;CON__Q3ZBD7;K7ENA0;K7EPY4;K7ERC6;K7EP41;K7ELR7;K7ERK8;K7EIL4	A0A0A0MTS2;P06744;K7EQ48;P06744-2;A0A0J9YYH3;A0A0J9YXP8;A0A0J9YX90	Glucose-6-phosphate isomerase	6.87252	18.1429	10.6489	9.69522	0.164915
CTSD	P07339;A0A1B0GWE8;A0A1B0GVD5;A0A1B0GV23;A0A1B0GW44;A0A1B0GU03;A0A1B0GU92;A0A1B0GVP3;H7C469;C9JH19;F8WD96;H7C1V0;F8W787;A0A1B0GV01	P07339;A0A1B0GWE8;A0A1B0GVD5;A0A1B0GV23;A0A1B0GW44;A0A1B0GU03;A0A1B0GU92;A0A1B0GVP3;H7C469;C9JH19;F8WD96	Cathepsin D;Cathepsin D light chain;Cathepsin D heavy chain	20.4181	18.8362	10.0916	9.95601	0.16518
	A0A075B6K4	A0A075B6K4		19.4886	19.368	9.55836	10.2603	0.17095
PGLYRP1	O75594	O75594	Peptidoglycan recognition protein 1	11.0601	16.276	12.1218	11.2751	0.172079
	P06310;A0A075B6S6	P06310;A0A075B6S6	Ig kappa chain V-II region RPMI 6410	20.8994	22.0628	10.2533	7.78359	0.174697
LGALS3	P17931;G3V3R6	P17931;G3V3R6	Galectin-3	14.7705	16.5985	11.5822	11.4995	0.175156
GGCT	O75223;B8ZZK2;M0QZK8;H7BZK5;O75223-3;O75223-4;O75223-2;A0A0B4J1Y4	O75223;B8ZZK2;M0QZK8	Gamma-glutamylcyclotransferase	10.7335	20.248	11.765	7.19532	0.175562
HIST1H2BK;HIST1H2BJ;HIST1H2BO;HIST1H2BB;H2BFS;HIST1H2BD;HIST1H2BC;HIST2H2BE;HIST2H2BF;HIST3H2BB;HIST1H2BH;HIST1H2BN;HIST1H2BM;HIST1H2BL;HIST1H2BA	U3KQK0;Q5QNW6-2;O60814;P06899;P23527;P33778;P57053;P58876;P62807;Q16778;Q5QNW6;Q8N257;Q93079;Q99877;Q99879;Q99880;Q96A08	U3KQK0;Q5QNW6-2;O60814;P06899;P23527;P33778;P57053;P58876;P62807;Q16778;Q5QNW6;Q8N257;Q93079;Q99877;Q99879;Q99880;Q96A08	Histone H2B type 1-K;Histone H2B type 1-J;Histone H2B type 1-O;Histone H2B type 1-B;Histone H2B type F-S;Histone H2B type 1-D;Histone H2B type 1-C/E/F/G/I;Histone H2B type 2-E;Histone H2B type 2-F;Histone H2B type 3-B;Histone H2B type 1-H;Histone H2B type 1-N;Histone H2B type 1-M;Histone H2B type 1-L;Histone H2B type 1-A	7.5046	21.9251	11.6261	7.87037	0.176521
SELENBP1	Q13228-4;Q13228;Q13228-3;Q13228-2;F8WCR4;F2Z2W8;H0Y532;A6PVX1;C9JVL0	Q13228-4;Q13228;Q13228-3;Q13228-2;F8WCR4;F2Z2W8;H0Y532;A6PVX1	Selenium-binding protein 1	7.44238	6.3782	11.5332	10.2749	0.177537
MPO	P05164-3;P05164;P05164-2;J3QSF7;P11678	P05164-3;P05164;P05164-2	Myeloperoxidase;Myeloperoxidase;89 kDa myeloperoxidase;84 kDa myeloperoxidase;Myeloperoxidase light chain;Myeloperoxidase heavy chain	7.85252	23.2034	12.1993	8.3573	0.180487
	A0A0C4DH31	A0A0C4DH31		23.3149	18.0179	0.661172	9.55915	0.183504
GC	P02774-3;P02774;D6RF35;P02774-2;D6RBJ7;D6RF20;CON__ENSEMBL:ENSBTAP00000018229;CON__Q3MHN5	P02774-3;P02774;D6RF35;P02774-2;D6RBJ7	Vitamin D-binding protein	17.0846	26.547	13.2426	1.22278	0.184512
FGB	P02675;D6REL8;CON__P02676	P02675;D6REL8	Fibrinogen beta chain;Fibrinopeptide B;Fibrinogen beta chain	17.3204	21.4482	13.4238	11.3437	0.184886
PFN1	P07737;I3L3D5;K7EJ44;CON__P02584	P07737;I3L3D5;K7EJ44	Profilin-1	11.971	22.6621	13.1188	8.0806	0.193081
NPC2	G3V3D1;E7EMS2;G3V3E8;H0YIZ1;P61916;J3KMY5;P61916-2;G3V2V8	G3V3D1;E7EMS2;G3V3E8;H0YIZ1;P61916;J3KMY5;P61916-2;G3V2V8	Epididymal secretory protein E1	17.4249	14.1312	8.56579	9.78197	0.194668
SMR3B	P02814	P02814	Submaxillary gland androgen-regulated protein 3B;Peptide P-A;Peptide D1A	19.9004	8.07872	10.2601	10.7254	0.203764
PLA2G2A	P14555	P14555	Phospholipase A2, membrane associated	19.3856	9.67961	9.55257	12.5043	0.20828
AKR1A1	P14550;Q5T621;V9GYP9;V9GYG2	P14550	Alcohol dehydrogenase [NADP(+)]	11.4018	16.8043	12.6698	8.93211	0.209087
SERPINA3	P01011;G3V3A0;G3V595;P01011-2;A0A087WY93	P01011;G3V3A0;G3V595	Alpha-1-antichymotrypsin;Alpha-1-antichymotrypsin His-Pro-less	21.3183	24.7186	10.4565	1.38947	0.211595
HPX	P02790;Q9BS19	P02790;Q9BS19	Hemopexin	26.3042	27.7641	2.72627	1.78465	0.213352
	P01700	P01700	Ig lambda chain V-I region HA	19.2209	4.42157	9.44172	9.32646	0.213968
	A0A0B4J2H0;A0A0C4DH29;P01742;P01743;P0DP01	A0A0B4J2H0;A0A0C4DH29;P01742;P01743;P0DP01	Ig heavy chain V-I region EU;Ig heavy chain V-I region HG3	19.5714	20.4146	9.61486	7.26938	0.223924
MUC4	A0A0G2JS65;A0A0G2JR97;E9PDY6;A0A0G2JRA1;A0A0G2JNM3;E7ENC5;A0A0G2JQT8;A0A0G2JMX1;A0A0G2JM16;Q99102;A0A0G2JM65;A0A0G2JNL3;A0A0G2JPA4;Q99102-10;Q99102-17;A0A0G2JSC3;Q99102-13;A0A0G2JNJ5;A0A0G2JQJ2;A0A0G2JRU8;Q99102-12;A0A0G2JQC1;A0A0G2JSB1;A0A0G2JQK9;E7EWN1;A0A0G2JQC6;A0A0G2JRT1;Q99102-3;A0A0G2JN54;Q99102-16	A0A0G2JS65;A0A0G2JR97;E9PDY6;A0A0G2JRA1;A0A0G2JNM3;E7ENC5;A0A0G2JQT8;A0A0G2JMX1;A0A0G2JM16;Q99102;A0A0G2JM65;A0A0G2JNL3;A0A0G2JPA4;Q99102-10;Q99102-17;A0A0G2JSC3;Q99102-13;A0A0G2JNJ5;A0A0G2JQJ2;A0A0G2JRU8;Q99102-12;A0A0G2JQC1;A0A0G2JSB1;A0A0G2JQK9;E7EWN1;A0A0G2JQC6;A0A0G2JRT1;Q99102-3	Mucin-4;Mucin-4 alpha chain;Mucin-4 beta chain	10.8463	10.4043	11.8825	10.9911	0.227158
PARK7	Q99497;K7ELW0;K7EN27	Q99497;K7ELW0	Protein DJ-1	7.53463	12.9916	11.6731	11.2039	0.231226
GANAB	Q14697-2;Q14697;F5H6X6;E9PKU7	Q14697-2;Q14697;F5H6X6;E9PKU7	Neutral alpha-glucosidase AB	16.7475	7.60625	8.31389	9.82894	0.233021
KLKB1	H0YAC1;P03952;E9PBC5;P03951;P03951-2;C9J075;C9JCT1	H0YAC1;P03952;E9PBC5	Plasma kallikrein;Plasma kallikrein heavy chain;Plasma kallikrein light chain	13.7212	12.7185	10.6298	10.9678	0.233912
MUCL1	Q96DR8;F8VV13;A0A087WWF8	Q96DR8;F8VV13;A0A087WWF8	Mucin-like protein 1	21.8994	27.4629	10.8219	1.80377	0.236125
AGT	P01019	P01019	Angiotensinogen;Angiotensin-1;Angiotensin-2;Angiotensin-3	14.6608	18.2946	11.4039	9.6876	0.243344
	P01593;P01594	P01593;P01594	Ig kappa chain V-I region AG;Ig kappa chain V-I region AU	10.4717	12.2111	11.4815	10.5197	0.247732
AHSG	C9JV77;P02765;CON__P12763	C9JV77;P02765	Alpha-2-HS-glycoprotein;Alpha-2-HS-glycoprotein chain A;Alpha-2-HS-glycoprotein chain B	16.1325	22.6321	12.5025	8.07446	0.248574
ORM2	P19652	P19652	Alpha-1-acid glycoprotein 2	16.6517	25.9795	12.9049	1.58471	0.249017
YWHAE	P62258;P62258-2;K7EM20;I3L3T1;B4DJF2;I3L0W5	P62258;P62258-2	14-3-3 protein epsilon	11.6429	21.479	12.7598	7.57934	0.252427
SH3BGRL3	Q9H299;Q5T123	Q9H299;Q5T123	SH3 domain-binding glutamic acid-rich-like protein 3	7.56988	14.1615	11.7272	12.2089	0.255532
LPO	P22079;F5H386;P22079-2;J3QSD8;H0Y3I2;J3KT11	P22079;F5H386;P22079-2	Lactoperoxidase	21.3159	4.77453	10.563	10.0665	0.258492
CEACAM7	Q14002;A0A0A0MTT6;Q14002-2	Q14002	Carcinoembryonic antigen-related cell adhesion molecule 7	11.1344	13.636	12.2	11.7438	0.262971
HP	P00738;H0Y300;J3QR68;A0A0C4DGL8;P00738-2;J3QLC9;A0A087WU08;H3BS21;J3KRH2;J3KTC3;H3BMJ7;J3QQI8;J3KSV1	P00738;H0Y300;J3QR68;A0A0C4DGL8;P00738-2;J3QLC9;A0A087WU08	Haptoglobin;Haptoglobin alpha chain;Haptoglobin beta chain	28.3038	29.4582	1.61108	2.08469	0.265854
SCGB1D1	O95968	O95968	Secretoglobin family 1D member 1	27.2676	7.2178	3.45297	11.8101	0.267568
MUC5AC	P98088;Q9HC84	P98088	Mucin-5AC	20.2966	22.6903	10.0876	8.01918	0.270568
TMSB10	P63313	P63313	Thymosin beta-10	7.63108	18.9142	11.8224	9.99711	0.271187
SBSN	Q6UWP8;Q6UWP8-2;K7ESC4	Q6UWP8	Suprabasin	21.4437	15.8879	2.70761	10.9907	0.273407
DCD	P81605;P81605-2	P81605;P81605-2	Dermcidin;Survival-promoting peptide;DCD-1	24.1917	18.7713	1.21653	9.94548	0.275833
HSPB1	P04792;F8WE04;C9J3N8	P04792;F8WE04	Heat shock protein beta-1	21.1028	26.1896	10.4104	1.40499	0.276931
CDC42	P60953	P60953	Cell division control protein 42 homolog	6.80933	12.7004	10.5495	10.9491	0.290915
PSMB8	P28062;X5D2R7;P28062-2;A0A140T998;Q5JNW7	P28062;X5D2R7;P28062-2;A0A140T998;Q5JNW7	Proteasome subunit beta type-8	10.3855	8.65955	11.3816	11.2011	0.298631
PRKCSH	K7ELL7;P14314;P14314-2;A0A0C4DGP4;K7EPW7;K7EJ70;K7EKX1	K7ELL7;P14314;P14314-2	Glucosidase 2 subunit beta	18.7519	13.1271	9.24066	11.3121	0.298887
CAP1	Q01518;Q01518-2;Q5T0R1;Q5T0R2;Q5T0R3;Q5T0R4;Q5T0R5;Q5T0R6;Q5T0R7;Q5T0R9;Q5T0S3;Q5T0R8	Q01518;Q01518-2;Q5T0R1;Q5T0R2;Q5T0R3;Q5T0R4;Q5T0R5;Q5T0R6;Q5T0R7;Q5T0R9	Adenylyl cyclase-associated protein 1;Adenylyl cyclase-associated protein	10.937	18.3108	12.0082	9.72726	0.298895
RNASE4	P34096	P34096	Ribonuclease 4	18.319	3.89621	9.21125	8.29799	0.303585
IVL	P07476	P07476	Involucrin	10.9613	12.9079	12.0156	11.1144	0.311025
UBA1	P22314;P22314-2;Q5JRR6;Q5JRS0;Q5JRR9	P22314;P22314-2	Ubiquitin-like modifier-activating enzyme 1	7.44293	12.9411	11.5322	11.1593	0.32221
LCN2	X6R8F3;P80188;P80188-2	X6R8F3;P80188;P80188-2	Neutrophil gelatinase-associated lipocalin	25.6835	26.3808	1.00001	1.47311	0.324959
PPIA	P62937;C9J5S7;F8WE65;P62937-2;A0A075B759;A0A075B767;A0A0B4J2A2;A0A0H2UH34;F5H284;P0DN26;Q9Y536;P0DN37;E5RIZ5	P62937;C9J5S7;F8WE65;P62937-2	Peptidyl-prolyl cis-trans isomerase A;Peptidyl-prolyl cis-trans isomerase	16.3243	25.2122	12.6748	1.25691	0.336591
	P01782;P0DP04	P01782;P0DP04	Ig heavy chain V-III region DOB	19.3018	18.0669	9.49751	9.56475	0.337605
CD9	G8JLH6;P21926;A6NNI4	G8JLH6;P21926;A6NNI4	CD9 antigen	17.8045	12.6029	8.73612	10.857	0.34259
KRT2	P35908;CON__P35908;CON__REFSEQ:XP_932229;H0YID6	P35908;CON__P35908	Keratin, type II cytoskeletal 2 epidermal	27.7051	26.5606	2.10713	2.35592	0.345502
ARHGDIA	J3QQX2;P52565;J3KTF8;J3KRE2	J3QQX2;P52565;J3KTF8;J3KRE2	Rho GDP-dissociation inhibitor 1	6.98465	6.52115	10.8251	10.5069	0.347157
SERPINF1	P36955;CON__Q95121;I3L4N7;I3L4Z0;I3L2R7;I3L1U4;I3L3Z3;I3L107;I3L4F9;I3L425	P36955	Pigment epithelium-derived factor	10.945	17.8772	11.9981	9.4409	0.349726
RAC2;RAC3;RAC1	P63000-2;P15153;P60763;P63000;B1AH80;B1AH78;B1AH77;J3QLK0;J3KSC4	P63000-2;P15153;P60763;P63000;B1AH80;B1AH78;B1AH77;J3QLK0;J3KSC4	Ras-related C3 botulinum toxin substrate 2;Ras-related C3 botulinum toxin substrate 3;Ras-related C3 botulinum toxin substrate 1	6.93914	6.43649	10.7501	10.3704	0.357218
CSTB	P04080	P04080	Cystatin-B	11.288	16.4143	12.3709	11.3917	0.365545
S100A6	P06703;R4GN98	P06703;R4GN98	Protein S100-A6	18.6652	21.334	9.29053	7.93536	0.365885
MUC16	Q8WXI7;M0R2S7;M0QZZ9;M0R2Y5	Q8WXI7;M0R2S7;M0QZZ9;M0R2Y5	Mucin-16	18.0952	20.0408	8.88891	7.13161	0.370214
HEBP2;RP3-422G23.1	Q9Y5Z4;Q9Y5Z4-2;Q5THN1	Q9Y5Z4;Q9Y5Z4-2;Q5THN1	Heme-binding protein 2	6.92924	13.98	10.7417	9.68881	0.372831
CD59	E9PR17;P13987;E9PNW4;H0YET2	E9PR17;P13987;E9PNW4	CD59 glycoprotein	14.8582	17.5673	11.5104	9.27785	0.374774
UBC;UBB;RPS27A;UBA52	P0CG48;Q96C32;P0CG47;Q5PY61;J3QKN0;F5GXK7;F5H747;P62979;F5H388;B4DV12;F5H265;F5H2Z3;F5GYU3;P62987;F5H6Q2;J3QTR3;J3QS39;M0R1V7;M0R2S1;M0R1M6;F5GZ39;J3QSA3	P0CG48;Q96C32;P0CG47;Q5PY61;J3QKN0;F5GXK7;F5H747;P62979;F5H388;B4DV12;F5H265;F5H2Z3;F5GYU3;P62987;F5H6Q2;J3QTR3;J3QS39;M0R1V7;M0R2S1;M0R1M6;F5GZ39;J3QSA3	Polyubiquitin-C;Ubiquitin;Polyubiquitin-B;Ubiquitin;Ubiquitin-40S ribosomal protein S27a;Ubiquitin;40S ribosomal protein S27a;Ubiquitin-60S ribosomal protein L40;Ubiquitin;60S ribosomal protein L40	10.2459	17.6072	11.2995	9.53892	0.377238
TAGLN2	P37802-2;P37802;X6RJP6;Q9UI15;C9J5W6	P37802-2;P37802;X6RJP6	Transgelin-2	11.3118	20.9874	12.4325	7.43513	0.385312
A2ML1	A8K2U0;H0YGG5;A8K2U0-2;H0YH14	A8K2U0;H0YGG5;A8K2U0-2	Alpha-2-macroglobulin-like protein 1	6.66614	10.3692	10.3272	10.9522	0.386885
	A0A0C4DH26;A0A0A0MT36	A0A0C4DH26;A0A0A0MT36		6.87888	6.58954	10.6576	10.643	0.391638
KRT3	P12035;CON__P12035	P12035;CON__P12035	Keratin, type II cytoskeletal 3	16.3037	17.4963	12.6363	12.1086	0.40054
SERPINC1	P01008;Q8TCE1	P01008;Q8TCE1	Antithrombin-III	25.5611	22.0884	3.45516	7.80469	0.405966
S100A11	P31949	P31949	Protein S100-A11	15.7355	24.3682	12.2232	1.61436	0.411169
AMY1A;AMY2B;AMY2A;AMY1B	P04745;P19961;P19961-2;P04746;Q5T085;P04746-2;CON__Q3MHH8;Q5T084;C9J2Z5;C9JWK7;H7BZQ8	P04745;P19961;P19961-2;P04746;Q5T085;P04746-2	Alpha-amylase 1;Alpha-amylase 2B;Pancreatic alpha-amylase	24.0435	9.21598	1.4139	11.9728	0.414571
RARRES1	P49788;P49788-2	P49788;P49788-2	Retinoic acid receptor responder protein 1	18.3021	20.3999	9.02884	7.33364	0.418876
EEF1A1;EEF1A1P5;EEF1A2	P68104;Q5VTE0;A0A087WVQ9;P68104-2;Q05639;A0A087WV01;Q5JR01;A6PW80	P68104;Q5VTE0;A0A087WVQ9;P68104-2;Q05639;A0A087WV01	Elongation factor 1-alpha 1;Putative elongation factor 1-alpha-like 3;Elongation factor 1-alpha 2	19.609	21.7455	9.67674	7.75209	0.422205
DSP	P15924;P15924-3;P15924-2	P15924;P15924-3;P15924-2	Desmoplakin	11.5579	18.9994	12.6694	10.0738	0.437615
TPT1	A0A0B4J2C3;Q5W0H4;P13693	A0A0B4J2C3;Q5W0H4;P13693	Translationally-controlled tumor protein	6.90244	12.825	10.6961	11.0668	0.446016
SERPINA1	A0A024R6I7;P01009;A0A0G2JRN3;P01009-2;P01009-3;G3V544;G3V2B9;A0A0G2JPK4;P20848;A0A0B4J278;G3V387;G3V5R8	A0A024R6I7;P01009;A0A0G2JRN3;P01009-2	Alpha-1-antitrypsin;Short peptide from AAT	26.4086	27.2078	1.09645	2.32233	0.446108
PKM2	P14618;P14618-2;H3BTN5;P14618-3;B4DNK4;H3BQ34;H3BR70;H3BTJ2;H3BUW1;H3BT25;H3BU13;H3BQZ3;H3BN34;P30613;P30613-2	P14618;P14618-2;H3BTN5;P14618-3;B4DNK4;H3BQ34	Pyruvate kinase isozymes M1/M2;Pyruvate kinase	12.1506	22.5828	13.3718	8.03397	0.446883
APOA4	P06727	P06727	Apolipoprotein A-IV	12.1446	19.9605	13.3173	10.5863	0.459323
APOD	P05090;C9JF17;C9JX71;F8WBT9	P05090;C9JF17	Apolipoprotein D	22.3021	27.4841	10.9747	1.93566	0.460935
	P0DOY3;A0M8Q6	P0DOY3		30.3511	29.9054	0.988225	1.24997	0.4704
PGK1	P00558;P00558-2;P07205	P00558;P00558-2	Phosphoglycerate kinase 1	19.9354	24.5493	9.91482	1.44332	0.487679
SERPINB3;SERPINB4	P29508;P48594;H0Y5H9;P29508-2;C9JZ65	P29508;P48594;H0Y5H9;P29508-2	Serpin B3;Serpin B4	7.48169	18.4511	11.5928	9.77668	0.490808
	A0A0G2JIW1;P0DMV8;P0DMV9;P0DMV8-2;V9GZ37	A0A0G2JIW1;P0DMV8;P0DMV9;P0DMV8-2;V9GZ37		12.2493	25.1671	13.4639	1.35202	0.493045
SH3BGRL	O75368	O75368	SH3 domain-binding glutamic acid-rich-like protein	6.97209	12.7279	10.8015	10.9619	0.498025
ACTG1	P63261;I3L1U9;I3L3I0;J3KT65;I3L3R2;K7EM38	P63261;I3L1U9;I3L3I0	Actin, cytoplasmic 2;Actin, cytoplasmic 2, N-terminally processed	10.0093	18.747	11.0864	6.72873	0.501101
HRNR	CON__Q86YZ3;Q86YZ3	CON__Q86YZ3;Q86YZ3	Hornerin	19.3678	20.0156	10.0463	7.28452	0.517209
	A0A075B6J9	A0A075B6J9		14.3372	4.17297	11.1421	8.80022	0.524089
S100A4	P26447	P26447	Protein S100-A4	15.8678	19.7154	12.4994	10.4905	0.529138
TPI1	P60174;P60174-1;P60174-4;U3KPZ0;U3KQF3;U3KPS5	P60174;P60174-1;P60174-4	Triosephosphate isomerase	21.4187	26.0663	10.5527	0.922979	0.532481
PEBP1	P30086	P30086	Phosphatidylethanolamine-binding protein 1;Hippocampal cholinergic neurostimulating peptide	11.5659	15.7309	12.6806	10.9371	0.535277
IGKV4-1	P06312	P06312	Ig kappa chain V-IV region	19.5359	18.2467	9.7236	9.72673	0.538881
	A0A0C4DH25	A0A0C4DH25		18.3498	12.8477	9.11703	11.1122	0.541513
BLMH	Q13867;K7ES02;J3KSD8;K7ESE8;K7ENH5;J3KS79	Q13867;K7ES02;J3KSD8;K7ESE8	Bleomycin hydrolase	11.398	17.8553	12.5347	9.44448	0.554769
APOA1	P02647;F8W696;CON__P15497	P02647;F8W696	Apolipoprotein A-I;Truncated apolipoprotein A-I	22.4246	27.6286	11.158	2.22995	0.56367
KRT10	CON__P13645;P13645;CON__Q7Z3Y7;Q7Z3Y7;CON__Q7Z3Y8;Q7Z3Y8;CON__Q148H6;CON__Q7Z3Z0;Q7Z3Z0;CON__REFSEQ:XP_986630;CON__O76014;CON__Q7Z3Y9;Q7Z3Y9;CON__O76013;O76013;CON__O76015;O76015;Q92764;CON__A2AB72;O76014;CON__Q14532;Q14532;C4AM86;CON__Q92764;O76013-2;CON__A2A5Y0	CON__P13645;P13645	Keratin, type I cytoskeletal 10	28.8645	29.4007	2.3083	1.3993	0.568573
C4B	P0C0L5;A0A0G2JL54;A0A140TA29;F5GXS0	P0C0L5;A0A0G2JL54;A0A140TA29;F5GXS0	Complement C4-B;Complement C4 beta chain;Complement C4-B alpha chain;C4a anaphylatoxin;C4b-B;C4d-B;Complement C4 gamma chain	20.4134	24.8818	10.088	1.07695	0.572401
IGKV1-5	P01602	P01602	Ig kappa chain V-I region HK102	22.8507	16.1608	0.519414	11.1755	0.579207
	P01619	P01619	Ig kappa chain V-III region B6	24.3646	21.3585	1.13768	7.87933	0.580468
	A0A0J9YY99;P01764;P01768;P0DP03	A0A0J9YY99;P01764;P01768;P0DP03	Ig heavy chain V-III region VH26;Ig heavy chain V-III region CAM	23.844	23.4129	0.803916	1.74743	0.581925
KRT16	CON__P08779;P08779;CON__Q3ZAW8;CON__Q9Z2K1;K7ENW6;CON__Q9D312;K7ENV3;CON__Q8N1A0;Q8N1A0;Q8N1A0-2	CON__P08779;P08779	Keratin, type I cytoskeletal 16	20.4652	22.4957	10.0652	8.0433	0.589176
AMBP	P02760;S4R471;S4R3Y4	P02760;S4R471	Protein AMBP;Alpha-1-microglobulin;Inter-alpha-trypsin inhibitor light chain;Trypstatin	15.3684	18.7313	11.9821	9.88308	0.589548
MDH1	P40925-3;P40925;P40925-2;B9A041;B8ZZ51;C9JF79;C9JRL4	P40925-3;P40925;P40925-2;B9A041;B8ZZ51	Malate dehydrogenase, cytoplasmic	7.36996	15.153	11.4175	10.496	0.592985
	P01714	P01714	Ig lambda chain V-III region SH	18.4518	13.5778	9.19426	11.7111	0.596706
TALDO1	P37837;F2Z393	P37837;F2Z393	Transaldolase	23.9412	21.2589	1.19105	7.54412	0.60586
PGLYRP2	Q96PD5-2;Q96PD5;CON__ENSEMBL:ENSBTAP00000016285;M0R2W8;M0QYW3	Q96PD5-2;Q96PD5	N-acetylmuramoyl-L-alanine amidase	6.53171	14.3542	10.1218	10.0788	0.608799
GRN	P28799;K7EKL3;P28799-2;K7EMR1;P28799-3;K7EQ05;K7EPL0;K7EQI0	P28799;K7EKL3;P28799-2;K7EMR1	Granulins;Acrogranin;Paragranulin;Granulin-1;Granulin-2;Granulin-3;Granulin-4;Granulin-5;Granulin-6;Granulin-7	18.5723	15.8515	9.17927	10.9737	0.620183
ITIH4	B7ZKJ8;Q14624;Q14624-2;Q14624-3;Q14624-4;H7C0L5	B7ZKJ8;Q14624;Q14624-2;Q14624-3;Q14624-4;H7C0L5	Inter-alpha-trypsin inhibitor heavy chain H4;70 kDa inter-alpha-trypsin inhibitor heavy chain H4;35 kDa inter-alpha-trypsin inhibitor heavy chain H4	11.1439	13.1901	12.233	11.3607	0.620534
PON1	P27169;F8WF42	P27169	Serum paraoxonase/arylesterase 1	7.08871	14.6687	10.9952	10.1364	0.624551
PYGL	P06737;E9PK47;P06737-2;P11217;P11217-2	P06737;E9PK47;P06737-2	Glycogen phosphorylase, liver form;Phosphorylase	10.8575	13.2244	11.8945	11.4132	0.648163
PGAM1;PGAM2	P18669;P15259;Q8N0Y7	P18669;P15259	Phosphoglycerate mutase 1;Phosphoglycerate mutase 2	11.7003	18.9799	12.8531	10.0293	0.649168
WFDC2	Q14508;Q14508-3;Q14508-2	Q14508;Q14508-3;Q14508-2	WAP four-disulfide core domain protein 2	24.5893	21.5736	1.62126	8.09128	0.654224
NPEPPS	P55786;E9PLK3;P55786-2;H0YDG0;H0YCQ5	P55786;E9PLK3;P55786-2;H0YDG0	Puromycin-sensitive aminopeptidase	7.24279	12.6892	11.2206	10.9922	0.658785
FGA	P02671;P02671-2;A0A087WUA0	P02671;P02671-2	Fibrinogen alpha chain;Fibrinopeptide A;Fibrinogen alpha chain	22.0534	26.1071	10.8544	1.61249	0.669029
HSPA6;HSPA7	P17066;P48741	P17066;P48741	Heat shock 70 kDa protein 6;Putative heat shock 70 kDa protein 7	7.43664	6.96039	11.5212	11.2706	0.6692
PSCA	O43653	O43653	Prostate stem cell antigen	11.9401	16.9532	13.0953	11.7457	0.698219
SCGB2A1	O75556	O75556	Mammaglobin-B	27.4583	10.5037	4.4199	13.895	0.705881
TTR	A0A087WT59;P02766;A0A087WV45	A0A087WT59;P02766;A0A087WV45	Transthyretin	11.1175	18.0469	12.2251	9.57277	0.729743
	A0A0J9YXX1;A0A0C4DH38	A0A0J9YXX1;A0A0C4DH38		18.4105	13.3523	9.0292	11.513	0.736138
GSTP1	P09211;A8MX94;A0A087X2E9;A0A087X243	P09211;A8MX94	Glutathione S-transferase P	17.5519	25.9356	13.7789	1.47286	0.736862
KRT9	P35527;CON__P35527;K7EQQ3	P35527;CON__P35527;K7EQQ3	Keratin, type I cytoskeletal 9	28.4776	28.1004	2.24817	2.17198	0.744784
HBB	P68871;F8W6P5;P02042;E9PFT6;E9PEW8;CON__Q3SX09;P02100;P69891;P69892;CON__P02070;E9PBW4;A8MUF7;A0A0J9YWK4	P68871;F8W6P5	Hemoglobin subunit beta;LVV-hemorphin-7	7.8555	16.9182	12.1697	11.8377	0.745018
AFM	P43652	P43652	Afamin	15.0527	18.1665	11.6663	9.59369	0.747675
SLC9A3R1	O14745;J3QRP6;O14745-2	O14745;J3QRP6;O14745-2	Na(+)/H(+) exchange regulatory cofactor NHE-RF1	10.1951	12.1427	11.1686	10.4673	0.757747
VTN	P04004;CON__Q3ZBS7	P04004	Vitronectin;Vitronectin V65 subunit;Vitronectin V10 subunit;Somatomedin-B	19.6054	19.0689	9.86472	10.0918	0.759218
SERPINB1	P30740;P30740-2;A0A0C4DGW9;O75830;P50453;P50452;A0A1B0GU38;P50452-2;C9J7N5;H7BXK7	P30740;P30740-2	Leukocyte elastase inhibitor	15.7946	23.326	12.3006	2.08806	0.760925
CHI3L1	P36222;H0Y3U8	P36222;H0Y3U8	Chitinase-3-like protein 1	7.00008	14.5462	10.8495	10.0655	0.767031
CEACAM5	A0A024R0K5;P06731;P06731-2;A0A087WYX0;M0R3J1;P13688-5;P13688-6;P13688-9;P13688-11;P13688-4;T2HUW8;P13688-3;M0QXV9;M0QX98	A0A024R0K5;P06731;P06731-2;A0A087WYX0;M0R3J1	Carcinoembryonic antigen-related cell adhesion molecule 5	17.736	17.2792	8.75581	9.30258	0.771976
	A0A0G2JRQ6	A0A0G2JRQ6		6.76207	6.26103	10.4837	10.1438	0.772095
TXNDC17	Q9BRA2;I3L3M7;I3L0K2	Q9BRA2;I3L3M7;I3L0K2	Thioredoxin domain-containing protein 17	6.99972	10.4425	10.8451	11.0118	0.773402
TUBA1C;TUBA1A;TUBA3C;TUBA3E	F5H5D3;Q71U36;Q9BQE3;Q71U36-2;Q13748;Q6PEY2;Q13748-2;C9J2C0;Q9NY65;Q9NY65-2;V9GZ17	F5H5D3;Q71U36;Q9BQE3;Q71U36-2;Q13748;Q6PEY2;Q13748-2	Tubulin alpha-1A chain;Tubulin alpha-1C chain;Tubulin alpha-3C/D chain;Tubulin alpha-3E chain	7.36298	15.6774	11.4201	10.8727	0.779302
	A0A0B4J1X5;A0A075B7E8;A0A0J9YVY3	A0A0B4J1X5;A0A075B7E8		21.2644	25.3142	10.4349	1.53322	0.784678
CNDP2	Q96KP4;J3QKT2;Q96KP4-2;A0A087WYZ1;J3KSV5;J3QL02;J3QRD0;J3QKQ0;J3QLU1;J3QR27;J3QQN6;J3QRH4;J3QRA8;A0A087WVS2;J3QRP4;J3KRD5;J3KSS4	Q96KP4;J3QKT2;Q96KP4-2;A0A087WYZ1;J3KSV5;J3QL02;J3QRD0;J3QKQ0;J3QLU1;J3QR27;J3QQN6	Cytosolic non-specific dipeptidase	10.702	14.8645	11.7375	10.2833	0.791609
IDH1	O75874;C9J4N6;C9JLU6;C9JJE5	O75874	Isocitrate dehydrogenase [NADP] cytoplasmic	7.3477	15.2785	11.389	10.5771	0.796633
PLS3	P13797;A0A0A0MSQ0;P13797-2;P13797-3;H7C4N2;Q14651;C9JAM8	P13797;A0A0A0MSQ0;P13797-2;P13797-3;H7C4N2	Plastin-3	7.10692	14.7977	11.0108	10.2397	0.802507
S100A7;S100A7A	P31151;Q86SG5	P31151;Q86SG5	Protein S100-A7;Protein S100-A7A	19.2036	20.5236	9.5611	7.37511	0.807895
SERPINA6	P08185;G3V350;G3V4V7	P08185;G3V350;G3V4V7	Corticosteroid-binding globulin	6.83543	10.1704	10.5899	10.7369	0.814749
ALDH1A3	P47895;H0Y2X5;H0YKF9;H0YNQ3;O94788;O94788-3;H0YMG7;O94788-4	P47895;H0Y2X5	Aldehyde dehydrogenase family 1 member A3	7.21747	13.122	11.1867	11.329	0.822935
KRT1	P04264;CON__P04264	P04264;CON__P04264	Keratin, type II cytoskeletal 1	30.409	30.2162	1.83019	1.69271	0.833486
	S4R460	S4R460		24.6032	24.7628	0.487856	1.76885	0.834042
IGKV A18	A0A087WW87;P01614;A0A075B6P5;P01615;A0A087X0Q4;A0A075B6S2;A0A0A0MRZ7;A2NJV5	A0A087WW87;P01614;A0A075B6P5;P01615;A0A087X0Q4;A0A075B6S2;A0A0A0MRZ7;A2NJV5	Ig kappa chain V-II region Cum;Ig kappa chain V-II region FR	7.0003	10.3497	10.848	10.9856	0.845046
CP	P00450;CON__ENSEMBL:ENSBTAP00000031900;H7C5N5;D6RE86	P00450	Ceruloplasmin	26.8632	26.9805	1.03953	1.21531	0.846923
RHOA;RHOC	P61586;Q5JR05;P08134;Q5JR08;C9JX21;E9PQH6;C9JNR4;Q5JR07;U3KQV3;U3KQA9;E9PN11;Q5JR06;C9JRM1;E9PLA2	P61586;Q5JR05;P08134;Q5JR08;C9JX21;E9PQH6;C9JNR4;Q5JR07	Transforming protein RhoA;Rho-related GTP-binding protein RhoC	7.02108	14.652	10.88	10.1365	0.851222
	A0A0A0MRZ8;P04433	A0A0A0MRZ8;P04433	Ig kappa chain V-III region VG	15.5921	23.1548	12.0869	2.43122	0.856003
PPP2R1A	P30153;B3KQV6;E9PH38	P30153;B3KQV6;E9PH38	Serine/threonine-protein phosphatase 2A 65 kDa regulatory subunit A alpha isoform	6.90134	8.33129	10.6915	10.7686	0.865244
	P80748;A0A075B6K5;A0A075B6K2	P80748;A0A075B6K5;A0A075B6K2	Ig lambda chain V-III region LOI	19.5784	18.6984	9.59665	9.95261	0.870755
ANXA5	P08758;D6RBE9;E9PHT9;D6RBL5;D6RCN3	P08758;D6RBE9;E9PHT9	Annexin A5;Annexin	17.8206	15.0543	8.89171	10.3974	0.872678
APM2	Q15847	Q15847	Adipose most abundant gene transcript 2 protein	7.13067	8.4846	11.0503	10.9827	0.874522
PPIB	P23284	P23284	Peptidyl-prolyl cis-trans isomerase B	6.97187	12.5886	10.8049	10.8397	0.876311
KRT13	P13646;P13646-3;K7ERE3;CON__ENSEMBL:ENSP00000377550;P13646-2;K7EMD9;CON__Q497I4;CON__Q15323;CON__Q9UE12;Q15323;CON__Q14525;Q14525	P13646;P13646-3;K7ERE3;CON__ENSEMBL:ENSP00000377550;P13646-2;K7EMD9	Keratin, type I cytoskeletal 13	25.7372	20.7007	1.56392	11.0204	0.881265
ADH7	P40394-2;P40394;A0A0C4DG85;E9PFG0;C9JP14	P40394-2;P40394;A0A0C4DG85;E9PFG0	Alcohol dehydrogenase class 4 mu/sigma chain	7.79483	18.8691	12.0783	10.0658	0.881649
PRDX1	Q06830;A0A0A0MSI0;A0A0A0MRQ5;Q13162;H7C3T4	Q06830;A0A0A0MSI0;A0A0A0MRQ5	Peroxiredoxin-1	16.1837	21.7485	12.598	7.70478	0.88347
	P01624;A0A0C4DH55;A0A075B6H7;A0A0C4DH90;A0A087WSY6	P01624;A0A0C4DH55;A0A075B6H7;A0A0C4DH90;A0A087WSY6	Ig kappa chain V-III region POM	24.6978	19.6425	0.571144	10.5494	0.883805
PGD	P52209;P52209-2;K7EM49;K7EPF6;K7EMN2;K7ELN9	P52209;P52209-2;K7EM49;K7EPF6;K7EMN2	6-phosphogluconate dehydrogenase, decarboxylating	11.4997	20.8064	12.6229	7.39592	0.885256
CLIC1	O00299	O00299	Chloride intracellular channel protein 1	11.7648	18.7472	12.9159	9.92664	0.904706
LYPD2	Q6UXB3	Q6UXB3	Ly6/PLAUR domain-containing protein 2	23.1435	20.8807	0.456032	7.42402	0.913775
DKFZp686J1372;TPM3	P06753-2;P06753-5;A0A087WWU8;P06753-6;P06753-3;P06753-4;Q5HYB6;D6R904;Q5VU61;J3KN67;Q6ZN40;Q5TCU8;P06753;CON__Q3SX28;P07951;P07951-2;P09493;P09493-10;P09493-3;P09493-4;P09493-6;P09493-7;P09493-8;P09493-9;Q5TCU3;B7Z596;H0YL52;H0YK48;H7BYY1;P07951-3;F5H7S3;P09493-5;P09493-2;H0YNC7;K7ERG3;H0YKP3;H0YKX5;K7EP68;H0YL80;D6RFM2;P06753-7	P06753-2;P06753-5;A0A087WWU8;P06753-6;P06753-3;P06753-4;Q5HYB6;D6R904;Q5VU61;J3KN67		8.07924	21.7229	12.5712	7.68105	0.918321
GDI2	P50395;P50395-2;Q5SX87;Q5SX91;Q5SX90;V9GYF8;V9GYJ7	P50395;P50395-2;Q5SX87;Q5SX91	Rab GDP dissociation inhibitor beta	7.06751	14.7592	10.9698	10.2502	0.920971
FLG2	CON__Q5D862;Q5D862	CON__Q5D862;Q5D862	Filaggrin-2	11.2474	20.1595	12.3469	7.22336	0.923759
FGG	C9JC84;P02679;C9JEU5;P02679-2;C9JU00;C9JPQ9	C9JC84;P02679;C9JEU5;P02679-2	Fibrinogen gamma chain	22.1915	23.8994	10.8797	8.57607	0.931577
MIF	P14174	P14174	Macrophage migration inhibitory factor	11.7557	21.2407	12.968	7.5511	0.932026
ANXA3	P12429;D6RA82;D6RFG5;D6RCA8;D6RAZ8;D6RFJ9	P12429;D6RA82;D6RFG5	Annexin A3;Annexin	12.0164	19.2619	13.1679	10.183	0.939033
SERPING1	E9PGN7;P05155-3;P05155;P05155-2;H9KV48;H0YCA1	E9PGN7;P05155-3;P05155;P05155-2;H9KV48	Plasma protease C1 inhibitor	16.3406	19.549	12.7501	10.3867	0.942663
IGHG4	P01861	P01861	Ig gamma-4 chain C region	16.8733	25.2491	13.0819	1.63246	0.944972
RBP4	P02753;Q5VY30	P02753;Q5VY30	Retinol-binding protein 4;Plasma retinol-binding protein(1-182);Plasma retinol-binding protein(1-181);Plasma retinol-binding protein(1-179);Plasma retinol-binding protein(1-176)	8.1541	19.5279	12.658	10.3234	0.951877
PRSS3	P35030;P35030-4;P35030-2;P35030-3;P35030-5;B1AN99	P35030;P35030-4;P35030-2;P35030-3;P35030-5;B1AN99	Trypsin-3	13.8802	6.26711	10.9295	10.1536	0.971876
F2	P00734;E9PIT3;C9JV37;CON__P00735	P00734;E9PIT3;C9JV37	Prothrombin;Activation peptide fragment 1;Activation peptide fragment 2;Thrombin light chain;Thrombin heavy chain	20.1985	16.9847	9.97693	11.7746	0.975705
IGHG2	P01859	P01859	Ig gamma-2 chain C region	16.9616	25.43	13.1637	1.3501	0.987222
HSP90AA1	P07900-2;P07900;Q58FF8;Q14568;Q58FG0	P07900-2;P07900	Heat shock protein HSP 90-alpha	11.626	18.6058	12.7369	9.82594	0.990414
	A0A075B6I0	A0A075B6I0		3.5208	10.9474	8.62415	11.5434	1
HNRNPA2B1	P22626;P22626-2;A0A087WUI2	P22626;P22626-2;A0A087WUI2	Heterogeneous nuclear ribonucleoproteins A2/B1	0	12.7186	0	10.9902	1
CLTC	A0A087WVQ6;Q00610;Q00610-2;P53675;P53675-2;A0A087WX41;J3KS13	A0A087WVQ6;Q00610;Q00610-2	Clathrin heavy chain 1	0	14.8486	0	10.2594	1
LPA	P08519;A0A087WWY0	P08519;A0A087WWY0	Apolipoprotein(a)	3.25191	8.48047	7.96551	10.9644	1
FLNA	P21333;P21333-2;Q60FE5;Q5HY54;A0A087WWY3;F8WE98;H0Y5C6	P21333;P21333-2;Q60FE5;Q5HY54;A0A087WWY3	Filamin-A	0	12.8737	0	11.1607	1
FOLR3	A0A087WXL1;P41439;A0A087WYI3;P41439-3;P41439-2;P14207;J3KQP4;A0A087WWY2;J3KR13;E7EU04;F5H3Z4;F5GZ45;F5H4Z6;F5GXV3;F5H5L8;F5H2G8	A0A087WXL1;P41439;A0A087WYI3;P41439-3	Folate receptor gamma	0	6.69637	0	10.8256	1
PSMA8;PSMA7	Q8TAA3;Q8TAA3-5;O14818;A0A087WYS6;Q8TAA3-2;H0Y586;O14818-2;O14818-4	Q8TAA3;Q8TAA3-5;O14818;A0A087WYS6;Q8TAA3-2;H0Y586;O14818-2;O14818-4	Proteasome subunit alpha type-7-like;Proteasome subunit alpha type-7	0	5.89838	0	9.49908	1
SET	P0DME0;A0A087X027;Q01105;Q01105-2;Q01105-4;A0A0C4DFV9;Q01105-3	P0DME0;A0A087X027;Q01105;Q01105-2;Q01105-4;A0A0C4DFV9;Q01105-3	Protein SET	0	5.66235	0	9.12421	1
ARPC4;ARPC4-TTLL3	A0A0A6YYG9;P59998-2;P59998-3;F8WCF6;P59998;F8WDD7;H7C0A3;P59998-4;R4GN08	A0A0A6YYG9;P59998-2;P59998-3;F8WCF6;P59998;F8WDD7;H7C0A3;P59998-4;R4GN08	Actin-related protein 2/3 complex subunit 4	0	10.4593	0	11.0376	1
	A0A0B4J1V0;A0A0B4J1V6;A0A0G2JN55	A0A0B4J1V0		14.7229	0	11.4417	0	1
RPSA	A0A0C4DG17;P08865;C9J9K3;F8WD59	A0A0C4DG17;P08865;C9J9K3	40S ribosomal protein SA	0	8.7491	0	11.3012	1
	A0A0C4DH67	A0A0C4DH67		2.90982	6.3308	7.12757	10.1946	1
SPTAN1	A0A0D9SGF6;Q13813-2;Q13813;A0A0D9SF54;Q13813-3	A0A0D9SGF6;Q13813-2;Q13813;A0A0D9SF54;Q13813-3	Spectrin alpha chain, brain	0	5.77634	0	9.35158	1
SYPL1	Q16563;Q16563-2;C9JYN0;A0A0U1RQT9	Q16563;Q16563-2;C9JYN0;A0A0U1RQT9	Synaptophysin-like protein 1	0	7.66314	0	9.89733	1
ASAH1	Q13510-2;Q13510;A0A1B0GUH5;Q13510-3;A0A1B0GTZ5;A0A1B0GTM3;A0A1B0GUA4;A0A1B0GW68;E7EMM4;A0A1B0GUW4;A0A1B0GUG1;A0A1B0GUE3;A0A1B0GTP7;A0A1B0GV06	Q13510-2;Q13510;A0A1B0GUH5;Q13510-3;A0A1B0GTZ5;A0A1B0GTM3;A0A1B0GUA4;A0A1B0GW68;E7EMM4;A0A1B0GUW4;A0A1B0GUG1;A0A1B0GUE3;A0A1B0GTP7;A0A1B0GV06	Acid ceramidase;Acid ceramidase subunit alpha;Acid ceramidase subunit beta	3.38965	8.27565	8.30291	10.6898	1
SQRDL	Q9Y6N5;H3BNX3;H3BMS6;H3BV36;A0A1B0GXB4	Q9Y6N5;H3BNX3;H3BMS6;H3BV36;A0A1B0GXB4	Sulfide:quinone oxidoreductase, mitochondrial	0	5.36396	0	8.64545	1
SUMO3;SUMO2;SUMO4	A8MU27;P55854-2;A8MUA9;P55854;P61956;Q6EEV6;P61956-2	A8MU27;P55854-2;A8MUA9;P55854;P61956;Q6EEV6;P61956-2	Small ubiquitin-related modifier 3;Small ubiquitin-related modifier 2;Small ubiquitin-related modifier 4	3.48309	15.2872	8.53179	10.554	1
APOC3	B0YIW2;P02656	B0YIW2;P02656	Apolipoprotein C-III	0	11.4712	0	10.032	1
FBLN1	B1AHL2;P23142;P23142-4;P23142-3;P23142-2;B1AHM9;B1AHN3;B1AHM7;B1AHM6	B1AHL2;P23142;P23142-4;P23142-3;P23142-2;B1AHM9;B1AHN3;B1AHM7;B1AHM6	Fibulin-1	0	16.7445	0	8.85622	1
CROCC	Q5TZA2;Q5TZA2-2;B1AKD8	Q5TZA2;Q5TZA2-2;B1AKD8	Rootletin	3.52428	15.1881	8.63269	10.4854	1
CFHR1	Q03591;B1AKG0;Q9BXR6	Q03591;B1AKG0	Complement factor H-related protein 1	3.29462	15.278	8.07014	10.5893	1
PSMA1	P25786-2;P25786;B4DEV8	P25786-2;P25786;B4DEV8	Proteasome subunit alpha type-1;Proteasome subunit alpha type	0	7.64712	0	9.90813	1
C1R	B4DPQ0;P00736;F5H2D0	B4DPQ0;P00736;F5H2D0	Complement C1r subcomponent;Complement C1r subcomponent heavy chain;Complement C1r subcomponent light chain	2.95551	9.72178	7.23948	10.4199	1
RAN	J3KQE5;B5MDF5;P62826;F5H018;B4DV51	J3KQE5;B5MDF5;P62826;F5H018;B4DV51	GTP-binding nuclear protein Ran	2.94212	5.91154	7.20668	9.57725	1
UPK1B	O75841;C9J9M7;C9J027;E7ETN9	O75841;C9J9M7;C9J027;E7ETN9	Uroplakin-1b	0	5.72545	0	9.22739	1
RAB7A	P51149;C9J592;C9J8S3;C9IZZ0;C9J4V0;C9J4S4;C9J7D1	P51149;C9J592;C9J8S3;C9IZZ0	Ras-related protein Rab-7a	3.44083	10.4392	8.42829	11.0114	1
TYMP	P19971;C9JGI3;P19971-2	P19971;C9JGI3;P19971-2	Thymidine phosphorylase	3.77272	12.6712	9.24124	11.0124	1
MTPN	P58546;C9JL85	P58546;C9JL85	Myotrophin	3.66874	8.76648	8.98654	11.3231	1
CAPZA2	P47755;F8W9N7;P47755-2;C9JUG7;A0A0D9SET8	P47755;F8W9N7;P47755-2;C9JUG7;A0A0D9SET8	F-actin-capping protein subunit alpha-2	0	5.72852	0	9.22616	1
ARPC3	O15145;C9JZD1;F8VR50	O15145;C9JZD1;F8VR50	Actin-related protein 2/3 complex subunit 3	0	15.7764	0	10.9143	1
	CON__P04259	CON__P04259		0	10.6172	0	11.2024	1
KRT8	P05787-2;CON__P05787;P05787;CON__H-INV:HIT000292931;F8VUG2;F8W1U3;CON__Q9H552;F8VP67;CON__H-INV:HIT000016045;P41219-2;P41219;CON__REFSEQ:XP_092267;H7C5W5	P05787-2;CON__P05787;P05787;CON__H-INV:HIT000292931;F8VUG2	Keratin, type II cytoskeletal 8	3.60743	21.0597	8.83637	7.54425	1
KRT15	CON__P19012;P19012;A8MT21;P19012-2;C9JTG5	CON__P19012;P19012;A8MT21;P19012-2	Keratin, type I cytoskeletal 15	0	16.0584	0	13.8437	1
KRT17;JUP	CON__Q04695;Q04695;F5GWP8;K7EPJ9;K7ESE1	CON__Q04695;Q04695;F5GWP8	Keratin, type I cytoskeletal 17	3.58134	12.9674	8.77245	11.2702	1
KRT24	CON__Q2M2I5;Q2M2I5	CON__Q2M2I5;Q2M2I5	Keratin, type I cytoskeletal 24	0	18.6647	0	9.91492	1
KRT73;KRT74;KRT71	CON__Q32MB2;Q86Y46;F8W1S1;CON__Q7RTS7;Q7RTS7;Q86Y46-2;CON__Q3SY84;Q3SY84;H0YIC5;H0YIG3	CON__Q32MB2;Q86Y46;F8W1S1;CON__Q7RTS7;Q7RTS7;Q86Y46-2;CON__Q3SY84;Q3SY84;H0YIC5	Keratin, type II cytoskeletal 73;Keratin, type II cytoskeletal 74;Keratin, type II cytoskeletal 71	0	10.4626	0	11.0733	1
KRT7	CON__Q3KNV1;P08729;CON__P08729;CON__Q9DCV7	CON__Q3KNV1;P08729;CON__P08729	Keratin, type II cytoskeletal 7	3.46523	16.3655	8.48805	11.352	1
C9	P02748;CON__Q3MHN2	P02748;CON__Q3MHN2	Complement component C9;Complement component C9a;Complement component C9b	0	6.28112	0	10.1361	1
	CON__Q5XQN5;CON__Q922U2	CON__Q5XQN5;CON__Q922U2		0	7.11967	0	11.4957	1
KRT78	CON__Q7RTT2;CON__Q8N1N4-2;Q8N1N4;Q8N1N4-2	CON__Q7RTT2;CON__Q8N1N4-2;Q8N1N4;Q8N1N4-2	Keratin, type II cytoskeletal 78	3.81592	21.6495	9.34707	7.64937	1
KRT77	CON__Q7Z794;Q7Z794	CON__Q7Z794;Q7Z794	Keratin, type II cytoskeletal 1b	3.53203	9.29882	8.65168	12.0086	1
KRT12	CON__Q99456;Q99456	CON__Q99456;Q99456	Keratin, type I cytoskeletal 12	0	19.9185	0	10.6466	1
SERPINA7	P05543;CON__Q9TT36	P05543;CON__Q9TT36	Thyroxine-binding globulin	0	11.9186	0	10.2766	1
ITGB2	P05107;D3DSM0	P05107;D3DSM0	Integrin beta-2;Integrin beta	3.45946	8.28189	8.47392	10.7053	1
HNRNPD	Q14103;Q14103-2;Q14103-3;Q14103-4;H0Y8G5;D6RAF8;H0YA96;D6RF44;D6RBQ9;O14979;A0A087WUK2;O14979-2;O14979-3;D6RD83	Q14103;Q14103-2;Q14103-3;Q14103-4;H0Y8G5;D6RAF8;H0YA96;D6RF44;D6RBQ9	Heterogeneous nuclear ribonucleoprotein D0	0	12.3186	0	10.6445	1
WDR1	O75083;D6RD66	O75083;D6RD66	WD repeat-containing protein 1	3.29654	11.9163	8.07484	10.2861	1
COX7A2	H0UI06;D6RGV5;D6RIE3;P14406	H0UI06;D6RGV5;D6RIE3;P14406	Cytochrome c oxidase subunit 7A2, mitochondrial	0	6.13105	0	9.87933	1
NPM1	P06748;P06748-2;P06748-3;E5RI98	P06748;P06748-2;P06748-3;E5RI98	Nucleophosmin	0	8.89434	0	9.38934	1
EIF4A2;EIF4A1	Q14240-2;Q14240;P60842;E7EQG2	Q14240-2;Q14240;P60842;E7EQG2	Eukaryotic initiation factor 4A-II;Eukaryotic initiation factor 4A-I	0	8.02229	0	10.3589	1
CFI	E7ETH0;P05156;G3XAM2;A0A087X0I2;D6R9Z8	E7ETH0;P05156;G3XAM2;A0A087X0I2	Complement factor I;Complement factor I heavy chain;Complement factor I light chain	3.57952	17.7229	8.76799	9.37208	1
CLEC3B	P05452;E9PHK0	P05452;E9PHK0	Tetranectin	3.51422	8.38446	8.60804	10.8684	1
EEF1D	E9PRY8;P29692-2;A0A087X1X7;P29692;E9PK01;H0YCK7;E9PI39;E9PQ49;E9PL12;E9PPR1;E9PIZ1;E9PMW7;P29692-3;E9PL71;E9PN91;P29692-4;E9PQZ1;E9PK06;E9PJD0;E9PK72;E9PKK3;E9PNW6	E9PRY8;P29692-2;A0A087X1X7;P29692;E9PK01;H0YCK7;E9PI39;E9PQ49;E9PL12;E9PPR1;E9PIZ1;E9PMW7;P29692-3;E9PL71;E9PN91	Elongation factor 1-delta	0	10.8866	0	11.483	1
CRYAB	P02511;E9PR44;E9PRA8;E9PJL7;E9PS12	P02511;E9PR44;E9PRA8;E9PJL7;E9PS12	Alpha-crystallin B chain	0	5.63009	0	9.0665	1
SAA1	E9PQD6;P0DJI8	E9PQD6;P0DJI8	Serum amyloid A protein	3.67218	10.7617	8.99497	11.3592	1
C8B	P07358;F5H7G1;F5GY80	P07358;F5H7G1;F5GY80	Complement component C8 beta chain	0	8.46147	0	10.9279	1
ACTR2	P61160-2;P61160;F5H6T1	P61160-2;P61160;F5H6T1	Actin-related protein 2	0	12.1182	0	10.4345	1
PCBP2	Q15366-2;Q15366;Q15366-3;Q15366-6;Q15366-5;Q15366-4;Q15366-8;F8VZX2;Q15366-7;H3BRU6;F8VXH9;F8VRH0	Q15366-2;Q15366;Q15366-3;Q15366-6;Q15366-5;Q15366-4;Q15366-8;F8VZX2;Q15366-7;H3BRU6;F8VXH9;F8VRH0	Poly(rC)-binding protein 2	0	10.728	0	11.3187	1
ERP29	P30040;F8VY02	P30040;F8VY02	Endoplasmic reticulum resident protein 29	3.39607	8.14568	8.31865	10.5185	1
KRT18	P05783;F8VZY9;CON__H-INV:HIT000015463	P05783;F8VZY9	Keratin, type I cytoskeletal 18	0	5.95513	0	9.58943	1
NDRG2	Q9UN36;Q9UN36-3;Q9UN36-2;Q9UN36-5;Q9UN36-4;G3V4S9;G3V5H8;G3V2I9;G3V5G0;G3V392;G3V5S0;G3V383;G3V5B7;G3V2A6;G3V358;G3V271;G3V4S2;G3V285;G3V3X2;G3V3D5;G3V5V9;G3V3P1;G3V280;G3V5A6;G3V2T2;G3V4T9;G3V237;G3V3P6;G3V3X3;G3V552;G3V5G7;G3V2Y3;G3V3C3;G3V2S0;G3V420;G3V5D7;G3V5P9;G3V239;G3V5B5;G3V4X3	Q9UN36;Q9UN36-3;Q9UN36-2;Q9UN36-5;Q9UN36-4;G3V4S9;G3V5H8;G3V2I9;G3V5G0;G3V392;G3V5S0;G3V383;G3V5B7;G3V2A6;G3V358;G3V271;G3V4S2;G3V285;G3V3X2;G3V3D5;G3V5V9;G3V3P1;G3V280;G3V5A6;G3V2T2;G3V4T9;G3V237;G3V3P6;G3V3X3;G3V552;G3V5G7;G3V2Y3;G3V3C3;G3V2S0;G3V420;G3V5D7;G3V5P9;G3V239;G3V5B5;G3V4X3	Protein NDRG2	0	8.16737	0	10.5624	1
PSMA6	G3V5Z7;P60900;G3V295;G3V3I1;P60900-2;G3V3U4;G3V2S7;G3V4S5	G3V5Z7;P60900;G3V295;G3V3I1;P60900-2;G3V3U4;G3V2S7;G3V4S5	Proteasome subunit alpha type;Proteasome subunit alpha type-6	0	8.11529	0	10.4797	1
ERO1L	Q96HE7;G3V3E6;G3V5B3	Q96HE7;G3V3E6;G3V5B3	ERO1-like protein alpha	0	11.9021	0	10.2484	1
ZYX	Q15942;H0Y2Y8;Q15942-2;H7C3D3;C9IZ41	Q15942;H0Y2Y8;Q15942-2	Zyxin	0	10.3735	0	10.9372	1
ABCA3	Q99758;H0Y3H2	Q99758;H0Y3H2	ATP-binding cassette sub-family A member 3	10.8344	2.0654	11.8689	6.53138	1
PTGDS	Q5SQ11;P41222;H0Y5A1	Q5SQ11;P41222;H0Y5A1	Prostaglandin-H2 D-isomerase	0	8.10129	0	10.4588	1
CALM2;CALM1	H0Y7A7;E7ETZ0;P0DP23;P0DP24;P0DP25;E7EMB3;G3V479;M0QZ52;F8WBR5;Q96HY3;G3V361	H0Y7A7;E7ETZ0;P0DP23;P0DP24;P0DP25;E7EMB3;G3V479;M0QZ52;F8WBR5		0	12.4601	0	10.8263	1
TGFBI	Q15582;H0Y8L3;S4R3C6;H0Y9D7;H0YAB8	Q15582;H0Y8L3;S4R3C6;H0Y9D7	Transforming growth factor-beta-induced protein ig-h3	0	7.84964	0	10.2806	1
RPLP2	P05387;H0YDD8	P05387;H0YDD8	60S acidic ribosomal protein P2	3.34847	12.4717	8.20204	10.7744	1
CHI3L2	Q15782;Q15782-6;Q15782-5;H0YE91;E9PR52;E9PIX1;E9PP75;E9PPX4;E9PII8;E9PRL9;H0YEJ1	Q15782;Q15782-6;Q15782-5;H0YE91	Chitinase-3-like protein 2	19.4845	0	9.58551	0	1
ATP5B	P06576;H0YH81;F8W079;F8W0P7;H0YI37	P06576;H0YH81;F8W079	ATP synthase subunit beta, mitochondrial;ATP synthase subunit beta	3.49842	14.6757	8.56934	10.1826	1
PSMA4	P25789;H0YL69;H0YN18;H0YMZ1;H0YMA1;H0YMI6;H0YKT8;H0YLC2;H0YLS6	P25789;H0YL69;H0YN18;H0YMZ1;H0YMA1;H0YMI6;H0YKT8;H0YLC2;H0YLS6	Proteasome subunit alpha type-4;Proteasome subunit alpha type;Proteasome subunit beta type	0	10.3008	0	10.8779	1
RAB11B;RAB11A	Q15907;P62491;H3BSC1;Q15907-2;H3BMH2;P62491-2;B4DQU5	Q15907;P62491;H3BSC1;Q15907-2;H3BMH2;P62491-2;B4DQU5	Ras-related protein Rab-11B;Ras-related protein Rab-11A	0	6.42138	0	10.3403	1
ATP2A2;ATP2A3	P16615;P16615-4;P16615-3;P16615-2;P16615-5;H7C5W9;Q93084-5;Q93084-6;Q93084;Q93084-7;Q93084-3;Q93084-2;Q93084-4	P16615;P16615-4;P16615-3;P16615-2;P16615-5;H7C5W9;Q93084-5;Q93084-6;Q93084;Q93084-7;Q93084-3;Q93084-2;Q93084-4	Sarcoplasmic/endoplasmic reticulum calcium ATPase 2;Sarcoplasmic/endoplasmic reticulum calcium ATPase 3	0	6.07779	0	9.79484	1
EIF5A;EIF5AL1;EIF5A2	I3L504;P63241-2;P63241;Q6IS14;I3L397;Q9GZV4;C9J4W5;C9J7B5;F8WCJ1	I3L504;P63241-2;P63241;Q6IS14;I3L397;Q9GZV4;C9J4W5;C9J7B5;F8WCJ1	Eukaryotic translation initiation factor 5A-1;Eukaryotic translation initiation factor 5A-1-like;Eukaryotic translation initiation factor 5A-2	0	8.11028	0	10.5022	1
CAMP	J3KNB4;P49913	J3KNB4;P49913	Cathelicidin antimicrobial peptide;Antibacterial protein FALL-39;Antibacterial protein LL-37	0	10.9601	0	11.5563	1
MYL12B;MYL12A;MYL9	J3QRS3;O14950;P19105;P24844;P24844-2;J3KTJ1	J3QRS3;O14950;P19105;P24844;P24844-2;J3KTJ1	Myosin regulatory light chain 12B;Myosin regulatory light chain 12A;Myosin regulatory light polypeptide 9	0	6.43989	0	10.3763	1
EVPL	K7EKI0;Q92817	K7EKI0;Q92817	Envoplakin	4.23275	18.6426	10.3681	9.85305	1
PPL	O60437;K7EKI8;K7EQ71	O60437;K7EKI8;K7EQ71	Periplakin	3.85045	22.0388	9.43163	7.80853	1
ATP5A1	P25705;K7ERX7;P25705-3;P25705-2;K7EK77;K7ENJ4;K7EJP1;K7EQH4;K7ESA0	P25705;K7ERX7;P25705-3;P25705-2;K7EK77	ATP synthase subunit alpha, mitochondrial	0	14.4363	0	9.98706	1
TUBB6	Q9BUF5;K7ESM5	Q9BUF5;K7ESM5	Tubulin beta-6 chain	0	5.78571	0	9.32232	1
RPS5	M0R0R2;P46782;M0R0F0;M0QZN2	M0R0R2;P46782;M0R0F0;M0QZN2	40S ribosomal protein S5;40S ribosomal protein S5, N-terminally processed	0	5.24886	0	8.45925	1
PDLIM1	O00151	O00151	PDZ and LIM domain protein 1	3.50857	10.6106	8.59419	11.2427	1
APOL1	O14791-2;O14791;O14791-3	O14791-2;O14791;O14791-3	Apolipoprotein L1	0	6.28459	0	10.122	1
ARPC1B	O15143	O15143	Actin-related protein 2/3 complex subunit 1B	3.5278	8.2417	8.64131	10.6412	1
ARPC2	O15144;G5E9J0;C9JTV5;G5E9S7	O15144	Actin-related protein 2/3 complex subunit 2	0	14.3541	0	10	1
PLIN3	O60664;O60664-3;O60664-4;K7ERZ3;O60664-2;K7EL96;K7ER39	O60664;O60664-3;O60664-4;K7ERZ3;O60664-2;K7EL96;K7ER39	Perilipin-3	3.45392	8.03444	8.46034	10.3759	1
CTSL2	O60911	O60911	Cathepsin L2	0	12.1457	0	10.464	1
ATRN	O75882;O75882-2;O75882-3	O75882;O75882-2;O75882-3	Attractin	0	8.21361	0	10.6111	1
SCEL	O95171;O95171-2;O95171-3;F2Z2X8	O95171;O95171-2;O95171-3	Sciellin	0	17.7221	0	9.37523	1
LYPD3	O95274	O95274	Ly6/PLAUR domain-containing protein 3	0	16.0375	0	11.0836	1
AGR2	O95994;B5MC07;H7C3Z9;Q8TD06;B5MC62;C9J3E2;H7C040	O95994;B5MC07;H7C3Z9	Anterior gradient protein 2 homolog	0	11.3311	0	11.9593	1
MT-CO2	P00403	P00403	Cytochrome c oxidase subunit 2	0	8.49251	0	10.98	1
PNP	P00491;G3V5M2;G3V393	P00491	Purine nucleoside phosphorylase	0	8.42643	0	10.9098	1
HPR	P00739-2;P00739;A0A0A0MRD9	P00739-2;P00739;A0A0A0MRD9	Haptoglobin-related protein	3.32047	10.2511	8.13347	10.8068	1
F12	P00748	P00748	Coagulation factor XII;Coagulation factor XIIa heavy chain;Beta-factor XIIa part 1;Beta-factor XIIa part 2;Coagulation factor XIIa light chain	3.17725	10.4995	7.78264	11.0777	1
C5	P01031	P01031	Complement C5;Complement C5 beta chain;Complement C5 alpha chain;C5a anaphylatoxin;Complement C5 alpha chain	0	8.09696	0	10.4658	1
CST1	P01037	P01037	Cystatin-SN	21.7151	2.61332	10.9177	8.26406	1
CSTA	P01040;C9J0E4	P01040;C9J0E4	Cystatin-A	3.50461	8.64955	8.58452	11.1691	1
	P01766	P01766	Ig heavy chain V-III region BRO	0	6.58535	0	10.6478	1
LMNA	P02545;P02545-6;P02545-3;P02545-2;P02545-4;P02545-5;Q5TCI8;Q3BDU5;A0A0C4DGC5;H0YAB0	P02545;P02545-6;P02545-3;P02545-2;P02545-4;P02545-5;Q5TCI8;Q3BDU5	Prelamin-A/C;Lamin-A/C	0	19.0702	0	10.0864	1
APOE	P02649;H0Y7L5;E7ERP7;E9PEV4	P02649;H0Y7L5;E7ERP7;E9PEV4	Apolipoprotein E	0	15.9768	0	11.1135	1
C1QC	P02747	P02747	Complement C1q subcomponent subunit C	0	10.7361	0	11.3228	1
CAT	P04040	P04040	Catalase	0	16.0811	0	11.1422	1
APOB	P04114;A8MUN2;CON__ENSEMBL:ENSBTAP00000032840	P04114	Apolipoprotein B-100;Apolipoprotein B-48	0	18.2227	0	9.77663	1
CYBB	P04839	P04839	Cytochrome b-245 heavy chain	0	9.77606	0	10.3347	1
ARG1	P05089-2;P05089;P05089-3	P05089-2;P05089;P05089-3	Arginase-1	3.32728	18.2109	8.15013	6.55702	1
RPLP1	P05386	P05386	60S acidic ribosomal protein P1	0	13.5043	0	9.34197	1
LDHB	P07195;A8MW50;C9J7H8;F5H793	P07195;A8MW50;C9J7H8;F5H793	L-lactate dehydrogenase B chain;L-lactate dehydrogenase	0	6.48196	0	10.4377	1
C8A	P07357	P07357	Complement component C8 alpha chain	0	10.7352	0	11.3565	1
TUBB;TUBB2A;TUBB2B	P07437;Q5JP53;Q5ST81;Q13885;Q9BVA1;A6NNZ2;M0R1I1	P07437;Q5JP53;Q5ST81;Q13885;Q9BVA1	Tubulin beta chain;Tubulin beta-2A chain;Tubulin beta-2B chain	0	14.2863	0	9.89064	1
CTSL1	P07711;Q5T8F0	P07711;Q5T8F0	Cathepsin L1;Cathepsin L1 heavy chain;Cathepsin L1 light chain	14.2602	0	11.1021	0	1
THBS1	P07996;P07996-2;CON__Q28194;P35442	P07996;P07996-2;CON__Q28194	Thrombospondin-1	3.56777	10.6746	8.73921	11.2879	1
HSP90AB1	P08238;Q58FF7	P08238	Heat shock protein HSP 90-beta	3.52047	12.9992	8.62336	11.2047	1
ELANE	P08246	P08246	Neutrophil elastase	0	18.416	0	9.79695	1
VIM	P08670;B0YJC4;A0A1B0GUA0;B0YJC5;A0A1B0GTT5;P17661;Q5JVS8;A0A1B0GVG8	P08670;B0YJC4	Vimentin	0	14.01	0	12.1483	1
TACSTD2	P09758	P09758	Tumor-associated calcium signal transducer 2	3.19261	17.2949	7.82027	9.2462	1
LTA4H	P09960;P09960-4;P09960-2;P09960-3	P09960;P09960-4;P09960-2;P09960-3	Leukotriene A-4 hydrolase	0	10.7726	0	11.364	1
ALDOC	P09972;A8MVZ9;J3QKP5;J3KSV6;C9J8F3;K7EKH5	P09972;A8MVZ9;J3QKP5;J3KSV6;C9J8F3;K7EKH5	Fructose-bisphosphate aldolase C;Fructose-bisphosphate aldolase	0	10.4552	0	11.0263	1
HIST1H1E	P10412;Q02539;P22492	P10412	Histone H1.4	0	19.0662	0	10.0647	1
C7	P10643;CON__Q29RQ1	P10643	Complement component C7	0	8.60821	0	11.1251	1
HSPA5	P11021	P11021	78 kDa glucose-regulated protein	3.92731	18.6767	9.6199	9.90796	1
ITGAM	P11215-2;P11215	P11215-2;P11215	Integrin alpha-M	0	11.0551	0	11.6684	1
G6PD	P11413-2;P11413-3;P11413;E7EUI8;E7EM57;E9PD92	P11413-2;P11413-3;P11413;E7EUI8;E7EM57;E9PD92	Glucose-6-phosphate 1-dehydrogenase	0	10.6466	0	11.2432	1
ACTN1	P12814-4;P12814-3;P12814;P12814-2;H9KV75;G3V2N5;G3V2W4;H7C5W8;H0YJ11;G3V2X9	P12814-4;P12814-3;P12814;P12814-2;H9KV75	Alpha-actinin-1	0	9.77672	0	10.3415	1
LAMP2	P13473-3;P13473;P13473-2;H0YCG2	P13473-3;P13473;P13473-2;H0YCG2	Lysosome-associated membrane glycoprotein 2	0	8.06214	0	10.4253	1
EEF2	P13639	P13639	Elongation factor 2	3.67999	16.2034	9.01409	11.2107	1
LCP1	P13796;Q5TBN3;P13796-2;Q5TBN5;U3KQI3	P13796	Plastin-2	3.34832	16.0588	8.20167	11.3232	1
SELL	P14151-2;P14151	P14151-2;P14151	L-selectin	0	5.8319	0	9.41764	1
MMP9	P14780	P14780	Matrix metalloproteinase-9;67 kDa matrix metalloproteinase-9;82 kDa matrix metalloproteinase-9	0	19.3915	0	10.3464	1
JUP	P14923;C9JKY1;C9JK18;C9J826;C9JTX4;K7ERP3;P35222-2;C9JPI2	P14923	Junction plakoglobin	3.60789	20.3985	8.83749	7.35246	1
GLUL	P15104	P15104	Glutamine synthetase	3.56225	15.564	8.72569	10.847	1
HIST1H1B	P16401	P16401	Histone H1.5	0	18.866	0	9.95039	1
HIST1H1C	P16403	P16403	Histone H1.2	0	14.1591	0	12.1974	1
BPI	P17213;H0Y738	P17213	Bactericidal permeability-increasing protein	0	12.5117	0	10.7879	1
VCL	P18206;P18206-2;Q5JQ13	P18206;P18206-2;Q5JQ13	Vinculin	0	6.03553	0	9.72424	1
IL1RN	P18510-3;P18510;P18510-2;P18510-4	P18510-3;P18510;P18510-2;P18510-4	Interleukin-1 receptor antagonist protein	0	14.3793	0	9.99615	1
TCN1	P20061	P20061	Transcobalamin-1	20.3928	2.03049	10.0337	6.42096	1
AZU1	P20160	P20160	Azurocidin	0	11.4453	0	12.0882	1
PSMB1	P20618	P20618	Proteasome subunit beta type-1	0	10.2342	0	10.821	1
VDAC1	P21796;C9JI87	P21796;C9JI87	Voltage-dependent anion-selective channel protein 1	0	12.5339	0	10.805	1
SPRR1B	P22528	P22528	Cornifin-B	0	17.3795	0	9.21854	1
MMP8	P22894;H7C1M3	P22894;H7C1M3	Neutrophil collagenase	3.80967	8.60001	9.33174	11.1051	1
	P23083	P23083	Ig heavy chain V-I region V35	3.33168	8.35892	8.16092	10.7937	1
AHCY	P23526;P23526-2	P23526;P23526-2	Adenosylhomocysteinase	0	10.237	0	10.8024	1
PRTN3	P24158;U3KPS2	P24158;U3KPS2	Myeloblastin	0	21.3698	0	7.64098	1
PSMA3	P25788;P25788-2;G3V4X5;G3V5N4;G3V3W4	P25788;P25788-2;G3V4X5;G3V5N4;G3V3W4	Proteasome subunit alpha type-3	0	10.4952	0	11.0867	1
S100P	P25815	P25815	Protein S100-P	3.74701	16.5728	9.17825	11.4617	1
MSN	P26038;V9GZ54	P26038	Moesin	3.88208	12.6282	9.50912	10.8857	1
HMGB2	P26583;P09429;D6R9A6	P26583	High mobility group protein B2	0	15.7024	0	10.8418	1
EEF1G	P26641;P26641-2	P26641;P26641-2	Elongation factor 1-gamma	0	12.8257	0	11.0475	1
STOM	P27105;P27105-2;F8VSL7	P27105;P27105-2	Erythrocyte band 7 integral membrane protein	3.24512	11.3531	7.9489	9.90909	1
CALR	P27797;K7EJB9	P27797;K7EJB9	Calreticulin	3.41041	15.2694	8.35376	10.573	1
CANX	P27824-2;P27824;P27824-3;H0Y9Q7;D6RDP7;D6RB85;D6RAU8;D6RAQ8	P27824-2;P27824;P27824-3;H0Y9Q7;D6RDP7;D6RB85;D6RAU8;D6RAQ8	Calnexin	0	7.97015	0	10.2952	1
PSMA5	P28066	P28066	Proteasome subunit alpha type-5	3.5146	14.6751	8.60897	10.1542	1
LAP3	P28838;P28838-2;H0Y9Q1	P28838;P28838-2	Cytosol aminopeptidase	3.36169	10.0941	8.23441	10.6582	1
CMPK1	P30085;Q5T0D2	P30085;Q5T0D2	UMP-CMP kinase	3.54069	11.1256	8.6729	11.7493	1
CORO1A	P31146;H3BRY3;H3BRJ0;H3BTU6;H3BSL1;H3BU76;H3BNA2	P31146;H3BRY3	Coronin-1A	0	18.7753	0	9.96371	1
APOBEC3A;APOBEC3B	P31941;P31941-2;B0QYD3;Q9UH17;Q9UH17-3	P31941;P31941-2;B0QYD3;Q9UH17	Probable DNA dC->dU-editing enzyme APOBEC-3A;Probable DNA dC->dU-editing enzyme APOBEC-3B	3.62948	15.4244	8.89037	10.6911	1
PRDX2	P32119	P32119	Peroxiredoxin-2	0	12.1911	0	10.5223	1
CDA	P32320	P32320	Cytidine deaminase	0	8.26161	0	10.6788	1
SPRR1A	P35321	P35321	Cornifin-A	3.45122	19.3647	8.45374	10.2725	1
SPRR2A;SPRR2E;SPRR2G	P35326;P22531;Q9BYE4;Q96RM1	P35326;P22531;Q9BYE4	Small proline-rich protein 2A;Small proline-rich protein 2E;Small proline-rich protein 2G	0	12.7134	0	10.9432	1
MYH9	P35579;P35579-2;P35749-2;P35749;P35749-3;P35749-4;P35580-4;P35580-3;P35580-2;P35580-5;P35580;Q5BKV1;B1AH99	P35579;P35579-2	Myosin-9	3.64324	18.8637	8.92409	9.99551	1
IGFALS	P35858-2;P35858	P35858-2;P35858	Insulin-like growth factor-binding protein complex acid labile subunit	0	5.57621	0	8.98376	1
SERPINB5	P36952;P36952-2;C9JLM5	P36952	Serpin B5	3.7696	15.7958	9.2336	10.9341	1
CFHR2	P36980;V9GYE7;P36980-2	P36980;V9GYE7;P36980-2	Complement factor H-related protein 2	0	10.5263	0	11.1217	1
CEACAM6	P40199	P40199	Carcinoembryonic antigen-related cell adhesion molecule 6	0	5.99158	0	9.65821	1
MDH2	P40926;P40926-2;G3XAL0	P40926;P40926-2	Malate dehydrogenase, mitochondrial	0	10.603	0	11.1978	1
HADHA	P40939;P40939-2	P40939;P40939-2	Trifunctional enzyme subunit alpha, mitochondrial;Long-chain enoyl-CoA hydratase;Long chain 3-hydroxyacyl-CoA dehydrogenase	0	6.26941	0	10.1023	1
MNDA	P41218	P41218	Myeloid cell nuclear differentiation antigen	0	10.217	0	10.819	1
HAL	P42357;P42357-3;P42357-2;F8W0V1;H0YHB0	P42357;P42357-3	Histidine ammonia-lyase	0	10.2405	0	10.7989	1
IQGAP1	P46940;A0A0J9YXZ5;H0YLE8	P46940;A0A0J9YXZ5;H0YLE8	Ras GTPase-activating-like protein IQGAP1	0	12.376	0	10.6666	1
CAPZB	B1AK88;P47756;P47756-2;B1AK87;B1AK85	B1AK88;P47756;P47756-2;B1AK87;B1AK85	F-actin-capping protein subunit beta	3.65556	15.4591	8.95426	10.7161	1
RPL29	P47914	P47914	60S ribosomal protein L29	0	10.3391	0	10.9281	1
LGALS7	P47929	P47929	Galectin-7	0	12.8677	0	11.0867	1
GSS	P48637;P48637-2	P48637;P48637-2	Glutathione synthetase	3.39713	8.48168	8.32124	10.9538	1
ALDH9A1	P49189;P49189-2	P49189;P49189-2	4-trimethylaminobutyraldehyde dehydrogenase	3.20169	7.73603	7.8425	9.98841	1
ANXA11	P50995;P50995-2	P50995;P50995-2	Annexin A11	0	10.4304	0	11.0302	1
LUM	P51884	P51884	Lumican	4.24472	8.66079	10.3974	11.2395	1
ARHGDIB	P52566;F5H3P3;F5H6Q0;H0YGX7;F5H2R5	P52566;F5H3P3;F5H6Q0;H0YGX7;F5H2R5	Rho GDP-dissociation inhibitor 2	3.75056	15.8821	9.18697	11.0236	1
RAD23B	P54727;P54727-2	P54727;P54727-2	UV excision repair protein RAD23 homolog B	0	6.92141	0	9.00815	1
PLTP	P55058;P55058-2;P55058-3;P55058-4	P55058;P55058-2;P55058-3	Phospholipid transfer protein	19.9271	0	9.92315	0	1
VCP	P55072;C9IZA5;C9JUP7	P55072	Transitional endoplasmic reticulum ATPase	0	17.1511	0	9.06004	1
EPPK1	P58107;A0A087X1U6;A0A075B730	P58107;A0A087X1U6;A0A075B730	Epiplakin	3.7567	17.6085	9.202	9.37227	1
ACTR3	P61158;B4DXW1;F8WDR7;Q9P1U1;Q9P1U1-3;Q9P1U1-2;C9IZN3;Q9C0K3;H7C4J1;A0A0A0MTI9;F8WE84;F8WEW2	P61158;B4DXW1	Actin-related protein 3	3.78394	17.9089	9.26871	9.52067	1
YWHAG	P61981	P61981	14-3-3 protein gamma;14-3-3 protein gamma, N-terminally processed	3.27312	10.466	8.01748	11.0375	1
RPS28	P62857	P62857	40S ribosomal protein S28	0	5.52837	0	8.98181	1
RPL11	P62913;P62913-2	P62913;P62913-2	60S ribosomal protein L11	0	8.45892	0	10.9264	1
FKBP1A;FKBP12-Exip2;FKBP12-Exin	P62942;A0A087WZM5;A0A087WV48;Q5W0X3;A0A087WTS4;Q1JUQ5;Q1JUQ3	P62942;A0A087WZM5;A0A087WV48;Q5W0X3;A0A087WTS4;Q1JUQ5;Q1JUQ3	Peptidyl-prolyl cis-trans isomerase FKBP1A;Peptidyl-prolyl cis-trans isomerase	0	12.9178	0	11.1238	1
TPM4	P67936;P67936-2;K7ENT6;K7EPB9;K7EMU5;K7EPV9	P67936;P67936-2;K7ENT6	Tropomyosin alpha-4 chain	0	12.1217	0	10.4768	1
TUBA4A	P68366;P68366-2;A6NHL2;A6NHL2-2;C9JJQ8;C9JQ00;C9JDS9;C9JEV8;C9JDL2	P68366;P68366-2	Tubulin alpha-4A chain	3.25445	8.15311	7.97173	10.5545	1
HBA1	P69905	P69905	Hemoglobin subunit alpha	3.66623	16.7752	8.98039	11.6898	1
S100A12	P80511	P80511	Protein S100-A12;Calcitermin	0	8.22851	0	10.6382	1
BASP1	P80723;P80723-2	P80723;P80723-2	Brain acid soluble protein 1	0	9.15512	0	11.8249	1
DSG1	Q02413	Q02413	Desmoglein-1	0	6.33906	0	10.211	1
TGM3	Q08188	Q08188	Protein-glutamine gamma-glutamyltransferase E;Protein-glutamine gamma-glutamyltransferase E 50 kDa catalytic chain;Protein-glutamine gamma-glutamyltransferase E 27 kDa non-catalytic chain	0	5.69935	0	9.17846	1
AHNAK	Q09666	Q09666	Neuroblast differentiation-associated protein AHNAK	0	17.5751	0	9.34389	1
PKP1	Q13835;Q13835-2	Q13835;Q13835-2	Plakophilin-1	0	11.2314	0	11.8832	1
MVP	Q14764	Q14764	Major vault protein	0	10.9602	0	11.5719	1
PDIA6	Q15084-2;Q15084-5;Q15084-4;Q15084;Q15084-3	Q15084-2;Q15084-5;Q15084-4;Q15084;Q15084-3	Protein disulfide-isomerase A6	3.20941	7.0872	7.8614	9.16355	1
PLEC	Q15149;Q15149-2;Q15149-3;Q15149-6;Q15149-4;Q15149-5;Q15149-9;Q15149-8;Q15149-7;E9PMV1;E9PKG0	Q15149;Q15149-2;Q15149-3;Q15149-6;Q15149-4;Q15149-5;Q15149-9;Q15149-8;Q15149-7	Plectin	3.84054	15.1354	9.40736	10.4649	1
PPA1	Q15181;Q5SQT6	Q15181;Q5SQT6	Inorganic pyrophosphatase	3.30363	5.67608	8.0922	9.14188	1
CST6	Q15828	Q15828	Cystatin-M	3.57134	10.3794	8.74796	10.9481	1
ECM1	Q16610-4;Q16610;Q16610-2	Q16610-4;Q16610;Q16610-2	Extracellular matrix protein 1	0	6.00744	0	9.67893	1
S100A2	Q5RHS7	Q5RHS7		0	11.5651	0	10.0954	1
OLFM4	Q6UX06	Q6UX06	Olfactomedin-4	0	6.10966	0	9.83859	1
NCCRP1	Q6ZVX7	Q6ZVX7	Non-specific cytotoxic cell receptor protein 1 homolog	3.34214	8.03202	8.18654	10.3743	1
HIST2H3A;HIST1H3A;H3F3A;HIST3H3	Q71DI3;K7ES00;P68431;P84243;Q16695;K7EK07;B4DEB1;K7EMV3;Q5TEC6;Q6NXT2;K7EP01	Q71DI3;K7ES00;P68431;P84243;Q16695;K7EK07;B4DEB1;K7EMV3	Histone H3.2;Histone H3.1;Histone H3.3;Histone H3.1t;Histone H3	4.36044	17.0579	10.6809	11.8258	1
MYH14	Q7Z406-2;Q7Z406-6;Q7Z406;Q7Z406-4;Q7Z406-5;A0A0C4DFM8;A1L2Z2;M0QY43	Q7Z406-2;Q7Z406-6;Q7Z406;Q7Z406-4;Q7Z406-5;A0A0C4DFM8	Myosin-14	3.77009	16.0832	9.23479	11.1427	1
SFRP1	Q8N474	Q8N474	Secreted frizzled-related protein 1	20.1369	1.99262	9.97967	6.30122	1
PDCD6IP	Q8WUM4-2;Q8WUM4	Q8WUM4-2;Q8WUM4	Programmed cell death 6-interacting protein	3.29059	5.72079	8.06026	9.22681	1
POF1B	Q8WVV4-1;Q8WVV4;Q8WVV4-3	Q8WVV4-1;Q8WVV4;Q8WVV4-3	Protein POF1B	0	7.20045	0	9.30925	1
S100A16	Q96FQ6	Q96FQ6	Protein S100-A16	0	11.0483	0	11.6696	1
SERPINB12	Q96P63-2;Q96P63	Q96P63-2;Q96P63	Serpin B12	0	9.61214	0	10.1471	1
PEBP4	Q96S96	Q96S96	Phosphatidylethanolamine-binding protein 4	14.7976	0	11.4661	0	1
VAT1	Q99536;Q99536-3;Q99536-2;K7EM19;K7ENX2;K7ERT7;K7ESA3	Q99536;Q99536-3;Q99536-2;K7EM19;K7ENX2;K7ERT7;K7ESA3	Synaptic vesicle membrane protein VAT-1 homolog	0	9.7414	0	10.2967	1
CPPED1	Q9BRF8;Q9BRF8-2;Q9BRF8-3	Q9BRF8;Q9BRF8-2;Q9BRF8-3	Calcineurin-like phosphoesterase domain-containing protein 1	3.48206	10.6326	8.52928	11.2098	1
RETN	Q9HD89;Q9HD89-2	Q9HD89;Q9HD89-2	Resistin	0	10.547	0	11.1588	1
CRNN	Q9UBG3	Q9UBG3	Cornulin	0	12.6082	0	10.8523	1
